# Supplementary material for: COVID-19 Vaccine Acceptance and Beliefs among Black and Hispanic Americans
Source: PLoS One. 2021 Aug 24;16(8):e0256122. doi: 10.1371/journal.pone.0256122 (PMC8384224; doi:10.1371/journal.pone.0256122)
Supplement: S2 File — (CSV) [file pone.0256122.s002.csv]

record	age	How informed are you about the COVID-19 vaccine?	After the COVID-19 vaccine is broadly available, how long do you plan to wait to get the vaccine?	Being rushed out too quickly. - Please read the following statements. Select the statements you agree with regarding the COVID-19 vaccine. The COVID-19 vaccine is�	Dangerous.	More harmful than getting COVID-19.	Going to cause people to catch COVID-19.	Going to be effective.	Going to be distributed fairly.	Not worth the risk.	Going to have too many side effects.	Just not something I trust.	Going to be safe.	Poison.	Would you be likely to�	Would you feel more comfortable receiving the COVID-19 vaccine if the medical professionals working on it were of your same ra	Would you feel more comfortable receiving the COVID-19 vaccine if it were approved of and endorsed by people of your same ra	How important is it to you that a medical professional of your race/ethnicity endorses the vaccine before you take it?	More medical professionals of my race/ethnicity discussing it in the media - What would make you feel more comfortable about receiving the COVID-19 vaccine?	More celebrities or social media influencers of your race/ethnicity discussing it in the media	More information about side effects	More testing of long-term effects	More testing on people of my race/ethnicity	More testing on people of my age	More testing on people of my gender	gendr	agecat	RACEETH	censuswt
3	49	1	3	1	0	0	0	0	1	0	1	0	0	0	3	2	2	3	1	0	1	1	1	1	1	2	4.00	1.00	0.72
4	36	2	7	0	1	0	0	0	0	1	0	1	0	0	1	2	2	2	0	0	0	0	1	0	1	2	3.00	1.00	1.33
5	59	2	3	0	0	0	0	1	1	0	0	0	1	0	1	1	1	2	0	0	1	1	0	1	0	2	5.00	1.00	1.58
8	50	3	7	1	0	0	0	0	0	0	1	1	0	0	3	3	3	5	0	0	1	1	0	1	0	2	4.00	1.00	0.72
10	70	1	2	0	0	0	0	1	1	0	0	0	1	0	1	3	3	2	0	0	1	1	1	1	1	2	6.00	1.00	2.33
12	45	1	1	0	0	0	0	1	1	0	0	0	1	0	1	1	1	5	0	0	0	1	0	0	0	2	4.00	1.00	0.72
13	57	3	1	0	0	0	0	1	1	0	0	0	1	0	1	1	1	1	0	0	1	0	0	0	0	1	5.00	1.00	0.66
15	44	3	8	1	1	1	1	0	0	1	1	1	0	0	3	3	3	5	0	0	1	1	0	0	0	2	3.00	1.00	1.33
17	50	2	6	1	0	0	0	1	1	0	0	0	0	0	3	3	3	5	0	0	1	1	0	0	0	1	4.00	1.00	0.92
21	59	2	3	0	0	0	0	1	0	0	0	0	0	0	3	1	1	3	0	0	1	1	0	1	1	2	5.00	1.00	1.58
22	69	3	1	0	0	0	0	1	1	0	0	0	1	0	1	1	2	5	0	0	1	0	0	0	0	1	6.00	1.00	0.45
25	69	2	1	0	0	0	0	1	1	0	0	0	1	0	1	1	1	1	0	0	1	1	0	0	0	2	6.00	1.00	2.33
26	37	3	7	1	0	0	0	0	0	0	1	0	1	0	3	2	2	2	0	0	1	1	0	0	0	1	3.00	3.00	3.04
27	68	3	1	0	0	0	0	1	0	0	0	0	0	0	1	3	3	5	0	0	1	1	0	0	0	1	6.00	1.00	0.45
28	30	2	2	0	0	0	0	1	1	0	0	0	1	0	1	2	3	5	1	1	1	1	0	1	1	2	2.00	1.00	1.88
29	61	2	1	0	0	0	0	1	1	0	0	0	1	0	1	3	3	5	0	0	1	1	0	1	0	1	5.00	1.00	0.66
30	40	3	8	1	0	0	0	0	0	1	0	1	0	0	3	3	3	5	0	0	1	1	0	0	0	2	3.00	1.00	1.33
31	66	3	6	0	0	0	0	0	1	0	0	0	0	0	3	2	2	4	0	0	1	1	0	1	0	2	6.00	1.00	2.33
32	39	3	2	0	0	1	1	0	0	0	1	0	0	0	1	1	1	1	0	0	0	0	1	0	0	2	3.00	4.00	0.17
33	53	1	1	0	0	0	0	1	0	0	0	0	1	0	1	3	3	5	0	0	1	1	0	0	0	2	4.00	1.00	0.72
34	19	2	1	0	0	0	0	1	1	0	0	0	1	0	3	2	2	5	0	0	1	1	0	1	0	2	1.00	1.00	1.02
35	46	3	8	0	0	0	0	0	0	1	0	0	0	0	2	3	3	5	0	0	1	1	1	1	1	2	4.00	1.00	0.72
37	67	2	1	0	0	0	0	1	0	0	0	0	0	0	1	3	1	5	0	0	1	0	0	1	0	1	6.00	1.00	0.45
38	51	1	8	0	0	0	0	0	0	1	1	0	0	0	2	3	3	5	0	0	1	1	1	1	1	2	4.00	1.00	0.72
41	24	3	7	1	0	0	0	0	0	0	0	0	0	0	3	2	2	3	0	0	1	1	0	0	0	2	1.00	1.00	1.02
44	45	2	7	1	0	0	0	0	0	0	0	1	0	0	3	3	3	5	0	0	1	1	0	1	0	2	4.00	1.00	0.72
45	49	2	1	0	0	0	0	1	0	0	0	0	1	0	1	3	3	5	0	0	0	1	0	0	0	2	4.00	1.00	0.72
47	20	2	6	1	0	0	0	0	1	0	1	1	0	0	3	1	2	1	1	0	1	1	1	1	0	2	1.00	2.00	0.36
52	44	2	3	1	0	0	0	1	1	0	0	0	0	0	1	3	3	5	0	0	0	1	0	0	0	2	3.00	5.00	3.72
53	25	2	3	0	0	0	0	1	1	0	0	0	1	0	1	1	2	2	1	0	1	1	1	1	1	2	2.00	3.00	0.47
54	33	2	4	0	0	0	0	1	0	0	0	0	0	0	1	3	3	5	0	0	1	1	0	1	0	2	2.00	4.00	0.24
55	36	3	2	0	0	0	0	1	1	0	0	0	0	0	1	3	3	5	0	0	1	1	0	0	0	2	3.00	1.00	1.33
56	44	3	3	0	0	0	0	1	1	0	0	0	1	0	3	3	3	5	0	0	1	1	0	1	0	1	3.00	1.00	0.61
57	20	3	1	0	0	0	0	1	0	0	0	0	1	0	1	2	2	4	0	0	0	0	0	0	0	1	1.00	1.00	2.04
59	70	3	4	1	1	1	0	0	0	1	1	1	0	0	3	3	3	1	0	0	0	1	0	0	0	2	6.00	1.00	2.33
60	42	2	4	0	0	0	0	0	0	0	0	0	0	0	3	3	3	5	0	0	1	1	1	0	0	2	3.00	2.00	0.90
61	29	2	3	1	0	0	0	0	0	0	0	0	0	0	3	3	3	5	0	0	1	1	0	0	0	2	2.00	1.00	1.88
63	18	2	1	0	0	0	0	0	0	0	0	0	0	0	1	3	3	5	0	0	0	1	0	0	0	1	1.00	1.00	2.04
64	52	1	2	1	0	0	0	0	0	0	1	1	0	0	1	1	3	5	0	0	0	0	0	0	0	1	4.00	1.00	0.92
65	45	3	8	1	0	0	1	0	0	0	1	1	0	1	2	3	3	4	0	0	0	0	0	0	0	2	4.00	2.00	0.63
66	26	2	1	0	0	0	0	1	0	0	0	0	0	0	1	1	1	2	0	0	0	0	0	0	0	2	2.00	1.00	1.88
68	52	1	8	0	0	0	0	0	0	0	0	0	0	0	3	3	3	5	0	0	0	1	0	0	0	2	4.00	1.00	0.72
69	68	3	4	0	0	0	0	1	0	0	0	0	0	0	1	2	1	3	0	0	1	1	0	0	0	1	6.00	1.00	0.45
71	30	2	1	0	0	0	0	1	0	0	0	0	1	0	1	3	3	4	0	0	1	1	0	0	0	2	2.00	1.00	1.88
73	49	2	1	0	0	0	0	1	0	0	0	0	1	0	2	2	2	3	0	0	0	0	0	0	0	2	4.00	1.00	0.72
74	56	2	5	0	0	0	0	1	0	0	0	0	0	0	3	3	3	5	0	0	0	1	0	0	0	1	5.00	1.00	0.66
76	59	2	1	0	0	0	0	1	0	0	0	0	1	0	1	1	1	4	0	0	1	1	0	0	0	2	5.00	1.00	1.58
77	75	3	4	1	0	0	0	0	0	0	1	1	0	0	3	3	3	5	0	0	0	0	0	0	0	1	7.00	1.00	1.15
78	31	3	8	0	0	0	0	0	0	0	1	1	0	0	3	2	2	3	0	0	0	1	0	0	0	2	2.00	1.00	1.88
79	21	1	3	0	0	0	0	0	0	1	0	0	0	0	1	1	1	2	0	0	1	0	0	0	0	1	1.00	3.00	2.68
81	33	4	4	1	0	0	0	0	1	0	1	0	1	0	3	2	2	3	0	0	1	1	0	0	0	2	2.00	1.00	1.88
82	71	2	1	0	0	0	0	1	1	0	0	0	1	0	1	3	3	5	0	0	0	1	0	1	0	1	6.00	1.00	0.45
84	36	1	1	0	0	0	0	1	0	0	0	0	1	0	1	1	2	4	1	0	1	1	1	1	1	2	3.00	1.00	1.33
86	39	3	3	0	0	0	0	1	0	0	0	0	0	0	3	3	3	5	0	0	1	1	0	0	0	2	3.00	1.00	1.33
87	47	1	1	0	0	0	0	1	1	0	0	0	1	0	1	1	1	5	0	0	1	1	1	1	1	1	4.00	1.00	0.92
89	62	2	1	0	0	0	0	1	1	0	0	0	1	0	1	3	3	3	0	0	1	0	0	1	1	1	5.00	1.00	0.66
91	70	3	5	1	0	0	0	0	0	0	1	1	0	0	3	3	3	3	0	0	1	1	0	1	0	2	6.00	1.00	2.33
94	41	3	4	1	0	0	0	0	0	0	1	0	0	0	3	3	3	5	0	0	1	1	1	1	1	2	3.00	1.00	1.33
95	33	3	7	0	0	0	0	0	0	0	0	1	0	0	3	3	3	5	0	0	1	1	0	0	0	2	2.00	1.00	1.88
96	57	2	1	0	0	0	0	1	0	0	0	0	1	0	1	3	3	5	1	0	1	1	1	1	1	2	5.00	1.00	1.58
98	25	2	1	0	0	0	0	1	0	0	0	0	1	0	1	3	3	5	1	0	1	1	0	0	1	1	2.00	1.00	1.16
99	75	3	1	0	0	0	0	1	0	0	0	0	0	0	3	3	3	5	0	0	1	0	0	1	0	2	7.00	1.00	11.35
100	39	1	8	0	0	1	0	0	0	0	0	0	0	0	2	3	3	5	0	0	0	0	0	0	0	1	3.00	1.00	0.61
101	30	2	1	0	0	0	0	1	0	0	0	0	1	0	1	2	2	3	0	0	1	0	1	1	0	2	2.00	4.00	0.24
102	26	3	1	0	0	0	0	1	0	0	0	0	0	0	1	3	2	3	0	0	1	1	0	0	0	2	2.00	1.00	1.88
103	40	4	8	1	0	0	0	0	0	0	0	0	0	0	3	3	3	4	0	0	0	1	0	0	0	2	3.00	4.00	0.17
106	38	3	8	0	0	0	1	0	0	0	0	1	0	0	2	2	3	4	0	0	0	0	0	0	0	2	3.00	5.00	3.72
107	62	3	1	0	0	0	0	0	1	0	1	0	0	0	1	3	2	3	0	0	1	1	0	1	0	2	5.00	1.00	1.58
108	60	1	8	1	0	0	0	0	0	0	1	1	0	0	3	3	3	5	0	0	1	1	0	1	0	1	5.00	1.00	0.66
112	45	2	3	0	0	1	1	0	0	0	0	0	1	0	1	1	3	1	0	0	0	0	0	1	0	1	4.00	1.00	0.92
113	35	1	8	0	0	1	0	0	0	0	1	0	0	0	3	2	2	1	1	0	0	0	1	1	1	2	3.00	4.00	0.17
114	35	3	1	0	0	0	0	1	1	0	0	0	1	0	1	3	3	5	0	0	1	1	0	0	0	2	3.00	1.00	1.33
116	70	1	1	0	0	0	0	1	0	0	0	0	1	0	1	2	1	1	0	0	0	0	1	1	1	2	6.00	2.00	2.24
117	58	3	4	1	0	0	0	1	1	0	0	0	0	0	3	3	2	2	1	0	1	1	1	1	1	1	5.00	2.00	2.26
118	25	3	8	0	0	0	0	0	0	1	0	0	0	0	2	3	3	5	0	0	1	1	0	0	0	2	2.00	2.00	0.50
119	61	2	8	0	1	1	0	0	0	0	1	0	0	1	2	3	3	5	0	0	0	0	0	0	0	1	5.00	1.00	0.66
127	61	2	1	0	0	0	0	1	0	0	0	0	1	0	1	3	3	5	0	0	1	1	0	0	0	2	5.00	1.00	1.58
128	39	4	2	0	0	0	0	1	0	0	0	0	1	0	3	3	3	5	0	0	1	1	0	1	1	2	3.00	1.00	1.33
136	71	1	1	1	0	0	0	0	1	0	0	0	0	0	1	3	3	5	0	0	1	1	0	0	0	1	6.00	1.00	0.45
137	74	2	1	0	0	0	0	1	0	0	0	0	1	0	1	3	3	5	0	0	1	1	0	0	0	1	6.00	1.00	0.45
140	33	3	3	0	0	1	0	0	0	1	1	0	0	0	3	1	1	2	0	0	1	1	0	0	0	1	2.00	1.00	1.16
142	38	2	8	0	1	0	0	0	0	1	0	1	0	0	3	3	3	5	0	0	0	0	0	0	0	1	3.00	1.00	0.61
145	31	2	2	0	0	0	0	1	1	0	0	0	1	0	1	1	1	1	1	0	0	0	1	1	1	2	2.00	2.00	0.50
147	37	3	8	1	0	0	0	0	0	0	0	1	0	0	3	3	3	5	0	0	1	1	0	0	0	2	3.00	1.00	1.33
148	73	2	1	0	0	0	0	1	0	0	0	0	1	0	1	2	1	3	0	0	0	0	0	0	0	2	6.00	1.00	2.33
149	57	1	3	0	0	0	0	1	1	0	0	0	1	0	3	1	1	3	0	0	1	1	0	1	0	1	5.00	1.00	0.66
150	39	2	8	1	0	0	0	0	0	0	0	1	0	0	3	3	3	3	0	0	0	0	0	0	0	2	3.00	1.00	1.33
152	29	4	8	1	0	0	0	0	0	1	0	1	0	0	3	3	3	5	0	0	0	0	0	0	0	2	2.00	1.00	1.88
157	39	1	8	0	1	0	0	0	0	0	0	0	0	1	3	3	3	5	0	0	0	0	0	0	0	2	3.00	1.00	1.33
159	64	1	8	0	1	1	0	0	0	1	0	1	0	1	2	3	3	5	0	0	0	0	0	0	0	2	5.00	1.00	1.58
162	42	2	1	0	0	0	0	0	0	0	0	0	1	0	1	3	3	5	0	0	1	0	0	0	0	1	3.00	1.00	0.61
164	60	3	3	1	0	0	0	0	0	0	1	1	0	0	1	2	2	1	0	0	1	1	1	1	1	1	5.00	1.00	0.66
166	66	3	6	0	0	0	0	0	0	0	1	0	0	0	1	3	2	2	0	0	1	1	0	0	0	2	6.00	1.00	2.33
170	29	2	3	0	0	0	1	1	0	0	0	0	1	0	1	2	2	2	0	0	1	0	1	1	0	1	2.00	2.00	1.14
172	21	2	1	0	0	0	0	1	0	0	0	0	1	0	1	3	3	5	0	0	1	1	0	0	0	2	1.00	1.00	1.02
173	46	3	4	0	0	0	0	0	0	0	1	0	0	0	3	2	2	3	0	0	1	0	1	1	0	1	4.00	1.00	0.92
174	73	2	2	0	0	0	0	1	0	0	0	0	1	0	1	3	3	5	0	0	0	0	0	0	0	2	6.00	1.00	2.33
175	59	4	1	1	0	0	0	1	1	0	0	0	0	0	1	3	3	5	0	0	1	1	0	1	0	1	5.00	1.00	0.66
176	42	2	3	0	0	0	0	1	0	0	0	0	1	0	3	2	2	3	0	0	1	1	0	1	0	1	3.00	1.00	0.61
177	50	1	4	0	0	0	0	0	0	0	0	0	0	0	3	3	3	5	0	0	0	0	0	0	0	1	4.00	1.00	0.92
178	69	2	3	1	0	0	0	1	0	0	0	0	0	0	3	3	3	5	0	0	0	0	0	1	0	2	6.00	1.00	2.33
180	24	2	3	0	0	0	0	1	0	0	0	0	0	0	3	2	2	4	0	0	1	1	0	0	0	1	1.00	4.00	0.20
181	56	4	8	1	0	0	0	0	0	0	0	1	0	0	3	3	3	5	1	0	0	1	1	1	0	2	5.00	1.00	1.58
182	56	3	4	1	0	0	0	0	0	0	0	0	0	0	3	3	3	5	0	0	1	1	0	0	0	1	5.00	1.00	0.66
187	44	3	8	0	0	0	0	0	0	1	0	0	0	0	3	3	3	3	0	0	0	0	0	0	0	2	3.00	1.00	1.33
188	26	2	4	1	0	0	0	0	0	1	1	1	0	0	3	3	2	3	0	0	1	1	0	0	0	1	2.00	2.00	1.14
189	30	1	8	1	1	1	1	0	1	1	1	1	1	1	3	1	1	1	0	1	0	0	1	1	0	2	2.00	1.00	1.88
190	38	2	8	1	0	0	0	0	0	0	0	1	0	0	3	2	3	2	0	0	0	0	0	0	0	2	3.00	1.00	1.33
191	45	3	7	1	0	0	0	0	0	1	1	1	0	0	3	2	3	3	0	0	1	1	0	1	0	2	4.00	1.00	0.72
192	31	2	3	0	0	0	0	1	0	0	0	0	1	0	1	2	3	5	0	0	1	1	0	0	0	1	2.00	2.00	1.14
193	32	3	8	0	0	0	0	0	0	0	0	1	0	0	2	3	3	5	0	0	0	0	0	0	0	2	2.00	1.00	1.88
194	56	2	1	0	0	0	0	1	0	0	0	0	0	0	1	1	1	4	0	0	1	1	0	1	0	1	5.00	1.00	0.66
195	30	3	4	1	0	0	0	1	1	0	0	0	1	0	1	3	3	5	0	0	1	1	0	0	0	2	2.00	1.00	1.88
199	41	4	4	1	0	0	0	0	0	0	1	1	0	0	3	3	3	5	0	0	1	1	0	0	0	2	3.00	1.00	1.33
200	66	2	8	1	1	1	0	0	0	1	1	1	0	0	3	2	2	5	0	0	0	0	0	0	0	1	6.00	1.00	0.45
204	37	3	3	0	0	0	0	1	0	1	0	0	1	0	1	2	2	3	0	0	1	1	0	1	0	1	3.00	1.00	0.61
206	27	2	3	0	0	0	0	0	0	0	0	0	0	0	1	3	3	4	0	0	1	1	0	0	0	1	2.00	1.00	1.16
208	26	2	4	0	0	0	0	1	0	0	0	0	1	0	1	2	1	5	0	0	0	0	0	0	0	1	2.00	3.00	1.72
210	50	3	3	1	0	0	0	0	0	0	0	0	0	0	3	3	3	5	0	0	1	1	0	0	0	1	4.00	1.00	0.92
211	36	2	1	0	0	0	0	1	0	0	0	0	0	0	1	3	3	2	0	0	0	1	0	0	0	1	3.00	1.00	0.61
212	32	3	8	1	0	1	0	0	0	1	1	1	0	0	3	3	3	3	0	0	1	1	0	0	0	2	2.00	1.00	1.88
214	65	1	3	0	0	0	0	0	0	0	1	0	0	0	3	3	3	5	0	0	1	0	0	0	0	2	6.00	4.00	1.93
215	40	3	4	0	0	0	0	1	0	0	0	0	0	0	3	2	3	5	0	0	0	1	0	1	0	2	3.00	1.00	1.33
216	20	3	1	0	0	0	0	1	0	0	0	0	1	0	1	3	3	5	0	0	1	1	0	0	1	2	1.00	1.00	1.02
217	31	2	1	0	0	0	0	0	1	0	0	0	0	0	1	3	3	3	1	0	1	1	1	1	0	1	2.00	1.00	1.16
218	42	2	4	1	0	0	0	0	0	1	1	1	0	0	3	2	2	4	0	0	1	1	1	0	1	2	3.00	1.00	1.33
219	63	3	1	0	0	0	0	1	1	0	0	0	1	0	1	3	3	5	0	0	0	0	0	0	0	1	5.00	1.00	0.66
220	30	1	1	0	0	0	0	1	1	0	0	0	1	0	1	3	1	1	0	0	0	0	0	0	0	1	2.00	1.00	1.16
221	27	3	7	0	0	0	0	0	0	1	1	1	0	1	2	3	3	4	0	0	0	0	0	0	0	2	2.00	3.00	0.47
224	37	1	4	0	0	0	0	0	0	0	0	0	0	0	1	2	2	5	0	0	0	1	0	1	1	2	3.00	1.00	1.33
225	32	3	8	1	1	1	0	0	0	1	1	1	0	1	2	3	3	5	0	0	0	0	0	0	0	2	2.00	3.00	0.47
226	50	1	8	1	0	1	0	0	0	1	1	1	0	1	3	3	3	5	0	0	0	0	0	0	0	2	4.00	1.00	0.72
228	36	2	8	1	0	1	0	0	0	0	0	1	0	0	3	3	3	5	0	0	1	1	0	0	0	2	3.00	4.00	0.17
230	31	1	1	0	0	0	0	1	0	0	0	0	1	0	1	1	1	1	1	0	1	0	1	0	0	2	2.00	3.00	0.47
231	32	3	7	1	0	1	1	0	0	1	1	1	0	1	3	3	3	1	0	0	1	1	0	0	0	2	2.00	1.00	1.88
232	24	2	4	1	0	0	0	0	0	0	1	0	0	0	3	2	2	5	0	0	0	1	1	0	0	1	1.00	1.00	2.04
233	35	2	2	1	0	0	0	0	0	0	0	0	0	0	1	3	2	4	1	0	0	1	0	0	0	1	3.00	1.00	0.61
237	42	2	1	0	0	0	0	1	0	0	0	0	1	0	1	3	3	5	0	0	0	1	0	0	0	2	3.00	1.00	1.33
239	37	2	1	1	0	1	1	1	0	0	0	0	1	1	1	2	1	2	0	1	1	0	1	0	0	1	3.00	1.00	0.61
240	48	3	4	0	0	0	0	0	1	0	0	0	1	0	1	3	3	5	0	0	0	0	0	0	0	1	4.00	1.00	0.92
241	45	2	1	0	0	0	0	1	0	0	0	0	1	0	1	3	1	2	0	0	1	0	0	0	0	2	4.00	1.00	0.72
243	59	3	8	0	0	0	0	0	0	0	1	0	0	0	3	3	3	5	0	0	0	0	0	0	0	2	5.00	5.00	1.24
244	25	3	1	0	0	0	0	1	0	0	0	0	1	0	1	3	3	5	0	0	0	0	0	0	0	2	2.00	1.00	1.88
245	65	2	1	0	0	0	0	0	0	0	0	0	1	0	1	3	3	5	0	0	0	0	0	0	0	2	6.00	1.00	2.33
246	31	3	8	0	0	0	0	0	0	1	1	1	0	0	3	3	3	5	0	0	1	1	0	0	0	2	2.00	1.00	1.88
248	63	2	3	0	0	0	0	1	1	0	0	0	1	0	3	3	3	3	0	0	1	1	1	1	1	2	5.00	2.00	0.80
249	25	1	1	0	0	0	0	1	0	0	0	0	1	0	1	3	3	2	0	0	1	0	0	0	0	1	2.00	5.00	5.50
251	38	2	4	0	0	0	0	1	1	0	0	0	1	0	1	1	1	3	1	0	1	1	1	1	1	2	3.00	4.00	0.17
252	62	3	3	0	0	0	0	0	1	0	0	0	0	0	3	3	3	5	0	0	1	1	0	0	0	2	5.00	1.00	1.58
253	45	1	8	1	0	0	0	0	1	1	0	1	0	0	3	3	3	5	0	0	0	0	0	0	0	1	4.00	1.00	0.92
254	45	2	4	1	0	0	0	0	0	1	1	1	0	0	3	3	3	3	0	0	1	1	0	1	1	1	4.00	1.00	0.92
256	74	2	1	0	0	0	0	1	1	0	0	0	1	0	1	3	3	5	0	0	0	0	0	0	0	1	6.00	1.00	0.45
257	33	2	3	1	1	1	0	0	0	1	1	0	0	0	3	1	2	3	0	0	1	1	0	0	0	2	2.00	2.00	0.50
259	66	3	3	0	0	0	0	1	0	0	0	0	0	0	1	3	3	2	0	0	1	1	0	0	0	2	6.00	1.00	2.33
260	28	2	4	0	0	0	0	1	0	0	0	0	1	0	1	1	1	1	0	0	0	1	0	0	0	1	2.00	3.00	1.72
261	39	2	8	1	1	1	0	0	0	1	1	1	0	0	3	3	3	5	0	0	0	0	0	0	0	2	3.00	1.00	1.33
262	41	3	8	0	0	0	0	0	0	1	0	0	0	0	3	3	3	5	0	0	0	0	0	0	0	1	3.00	1.00	0.61
263	41	3	4	1	0	0	0	0	0	0	0	0	0	0	3	3	3	5	0	0	0	0	0	0	0	2	3.00	1.00	1.33
264	24	3	2	0	0	0	0	0	0	0	0	0	0	0	1	3	3	5	0	0	1	1	0	0	0	1	1.00	1.00	2.04
266	27	3	1	0	0	0	0	1	1	0	0	0	1	0	3	1	1	4	0	0	1	1	0	1	0	2	2.00	1.00	1.88
267	60	3	8	1	0	0	0	0	0	0	0	0	0	0	3	3	3	5	0	0	0	1	0	0	0	2	5.00	1.00	1.58
268	40	2	2	0	0	0	0	0	0	0	0	0	1	0	1	1	1	3	0	0	0	1	0	1	0	1	3.00	1.00	0.61
269	56	3	4	1	0	0	0	0	0	0	0	1	0	0	3	3	3	5	0	0	1	1	0	0	0	2	5.00	1.00	1.58
270	45	4	8	0	0	0	0	0	0	0	0	0	0	0	3	3	3	4	0	0	0	0	0	0	0	1	4.00	1.00	0.92
271	41	3	7	1	0	0	0	0	0	0	1	0	0	0	3	2	2	3	0	0	1	1	1	1	1	2	3.00	1.00	1.33
273	42	3	7	0	0	0	0	0	0	0	0	0	0	0	3	2	2	2	0	0	1	1	0	0	0	1	3.00	1.00	0.61
275	42	3	5	1	1	0	1	0	0	0	0	0	1	0	1	2	2	3	0	0	0	0	1	1	1	1	3.00	2.00	1.34
277	53	4	8	0	0	0	0	0	0	0	1	0	0	0	3	3	3	5	0	0	0	0	0	0	0	1	4.00	1.00	0.92
278	53	3	3	0	0	0	0	1	1	0	0	0	0	0	3	2	2	5	0	0	0	0	0	0	0	2	4.00	1.00	0.72
281	56	3	1	0	0	0	0	0	0	0	0	0	0	0	3	3	3	5	0	0	1	1	0	0	0	1	5.00	1.00	0.66
282	49	5	8	0	0	0	0	0	0	0	0	0	0	0	3	2	2	3	0	0	1	0	0	0	0	2	4.00	1.00	0.72
283	73	5	8	1	1	1	1	0	0	1	1	1	0	0	2	3	3	5	0	0	0	0	0	0	0	1	6.00	2.00	1.28
287	68	2	8	1	0	0	0	0	0	1	0	1	0	0	2	3	3	5	0	0	0	1	0	0	0	1	6.00	1.00	0.45
288	69	3	3	0	0	0	0	1	1	0	0	0	1	0	1	2	3	3	0	0	0	0	0	0	0	1	6.00	1.00	0.45
291	63	3	1	0	0	0	0	1	1	0	0	0	1	0	1	3	3	5	0	0	1	0	0	1	0	2	5.00	1.00	1.58
292	49	2	3	1	0	0	0	0	0	0	0	0	0	0	3	2	2	3	0	0	1	1	0	1	0	1	4.00	1.00	0.92
294	26	2	2	0	0	0	0	1	0	0	1	0	0	0	1	2	2	3	0	0	1	1	1	0	0	1	2.00	4.00	0.28
295	68	1	3	0	0	0	0	1	1	0	0	0	1	0	1	3	3	5	0	0	1	1	1	1	1	1	6.00	1.00	0.45
297	37	1	1	0	0	0	0	1	1	0	0	0	1	0	2	1	1	2	1	0	0	0	0	1	0	1	3.00	1.00	0.61
298	66	3	1	0	0	0	0	0	0	0	1	0	1	0	3	3	3	3	0	0	1	1	0	1	0	1	6.00	4.00	0.87
300	57	3	1	0	0	0	0	1	1	0	0	0	0	0	1	3	3	4	1	0	1	1	0	1	1	2	5.00	5.00	1.24
302	27	1	8	1	1	1	0	0	0	1	1	1	0	1	2	3	3	5	0	0	0	0	0	0	0	2	2.00	1.00	1.88
303	71	3	1	0	0	0	0	1	0	0	0	0	1	0	1	3	3	5	0	0	1	1	0	0	0	1	6.00	1.00	0.45
304	36	2	7	1	0	0	0	0	0	0	1	0	0	0	3	3	3	5	1	0	1	1	1	1	1	1	3.00	1.00	0.61
306	74	1	8	1	0	0	0	0	0	1	1	1	0	0	3	3	3	5	0	0	0	0	0	0	0	2	6.00	1.00	2.33
308	25	3	1	0	0	0	0	1	0	0	0	0	0	0	1	1	1	2	0	0	1	0	0	1	0	1	2.00	3.00	1.72
309	70	2	2	0	0	0	0	1	0	0	0	0	1	0	1	3	1	4	0	0	0	1	0	0	0	1	6.00	1.00	0.45
311	45	3	5	1	0	0	0	0	0	0	1	1	0	0	3	2	2	2	0	0	0	1	1	0	0	1	4.00	1.00	0.92
315	37	1	2	0	0	0	0	1	0	0	0	0	1	0	1	1	1	2	0	0	1	0	1	1	0	1	3.00	1.00	0.61
317	37	4	7	1	0	0	1	0	0	1	0	0	0	0	2	3	3	5	0	0	1	1	0	0	0	2	3.00	1.00	1.33
318	39	1	1	0	0	0	0	1	1	0	0	0	1	0	1	3	3	5	0	0	0	1	0	1	0	1	3.00	1.00	0.61
324	34	2	1	0	0	0	0	1	0	0	0	0	1	0	1	3	3	5	0	0	0	0	0	0	0	2	2.00	1.00	1.88
327	26	3	2	1	1	0	0	1	0	0	1	1	0	0	1	2	1	1	0	0	1	0	1	1	1	1	2.00	3.00	1.72
328	32	2	1	0	0	0	0	0	0	0	0	0	1	0	1	2	2	2	1	0	1	0	0	0	0	1	2.00	1.00	1.16
329	27	3	2	0	0	0	0	1	0	0	0	0	1	0	1	3	3	5	0	0	1	1	0	0	0	1	2.00	1.00	1.16
330	37	2	2	0	0	0	0	1	0	0	0	0	1	0	1	3	3	5	0	0	0	0	0	0	0	1	3.00	1.00	0.61
331	51	5	8	1	1	1	1	0	0	1	1	1	0	1	3	3	3	5	0	0	0	0	0	0	0	2	4.00	1.00	0.72
332	35	3	4	0	0	0	0	1	1	0	0	0	0	0	1	1	1	1	1	0	1	0	0	1	1	2	3.00	1.00	1.33
335	34	2	1	0	0	0	0	1	0	0	0	0	1	0	1	2	2	3	0	0	1	1	0	1	0	1	2.00	1.00	1.16
340	34	2	1	0	0	0	0	0	0	0	0	0	1	0	1	1	1	1	0	0	0	0	1	1	0	2	2.00	1.00	1.88
341	47	2	4	1	0	0	0	0	0	0	0	0	0	0	3	2	2	4	0	0	1	1	0	0	0	2	4.00	1.00	0.72
342	49	1	2	0	0	0	0	1	0	0	0	0	1	0	1	3	3	5	0	0	0	0	0	0	0	1	4.00	1.00	0.92
345	30	2	3	1	0	0	0	0	0	1	0	1	0	0	3	3	3	5	1	1	1	1	1	1	1	2	2.00	1.00	1.88
346	19	3	8	1	0	0	1	0	0	1	1	1	0	0	2	3	3	5	1	0	1	1	1	1	1	2	1.00	1.00	1.02
347	23	1	4	0	1	0	0	0	0	0	0	0	0	0	1	1	1	2	0	0	1	0	0	0	0	2	1.00	3.00	0.25
348	18	2	3	0	0	0	0	1	0	0	0	0	1	0	3	3	3	5	0	0	1	1	0	1	0	2	1.00	1.00	1.02
349	40	2	8	1	1	1	1	0	0	1	1	1	0	1	2	3	3	5	0	0	1	1	0	0	0	2	3.00	5.00	3.72
350	67	4	3	0	0	0	0	0	1	0	0	0	0	0	3	2	2	4	0	0	1	1	0	0	0	2	6.00	1.00	2.33
351	65	1	1	0	0	0	0	1	1	0	0	0	1	0	1	3	3	5	0	0	0	1	0	0	0	2	6.00	1.00	2.33
352	57	1	1	0	0	0	0	1	0	0	0	0	1	0	1	2	2	2	0	0	1	1	1	0	0	1	5.00	2.00	2.26
354	26	3	5	0	0	0	0	0	0	1	1	0	0	1	3	3	3	4	0	1	0	1	0	0	0	2	2.00	1.00	1.88
355	68	2	7	1	0	0	0	0	0	0	0	0	0	0	3	3	3	5	0	0	0	1	0	0	0	2	6.00	1.00	2.33
359	25	2	8	0	1	1	0	0	0	1	0	0	0	1	2	2	2	3	0	0	0	0	0	0	0	1	2.00	2.00	1.14
362	62	2	1	0	0	0	0	1	0	0	0	0	1	0	1	3	3	5	0	0	0	0	0	0	0	2	5.00	1.00	1.58
363	54	2	1	0	0	0	0	1	1	0	0	0	1	0	1	3	1	1	1	0	1	1	0	1	0	1	4.00	1.00	0.92
364	71	3	1	0	0	0	0	1	1	0	0	0	1	0	1	3	3	5	0	0	1	0	0	0	0	1	6.00	1.00	0.45
368	41	1	8	1	0	0	0	0	0	0	0	0	0	0	3	3	3	5	0	0	0	0	0	0	0	1	3.00	1.00	0.61
372	48	1	1	0	0	0	0	0	0	0	1	0	0	0	1	1	1	1	1	0	0	0	0	1	1	2	4.00	2.00	0.63
373	35	2	2	1	0	0	0	0	0	0	1	0	1	0	1	1	1	2	0	1	1	0	1	0	0	1	3.00	1.00	0.61
375	39	3	4	0	0	0	0	1	0	0	0	0	0	0	1	3	3	4	0	0	0	0	1	0	0	2	3.00	1.00	1.33
376	47	2	7	1	0	0	0	0	0	1	0	1	0	0	3	3	3	5	0	0	1	1	0	0	0	2	4.00	3.00	0.69
380	75	3	4	0	0	0	0	1	0	0	0	0	0	0	3	3	3	5	0	0	1	0	0	0	0	1	7.00	1.00	1.15
382	27	2	4	1	0	0	0	0	0	1	1	1	0	0	3	2	2	3	0	0	1	1	0	1	0	2	2.00	1.00	1.88
384	40	2	3	1	0	0	0	0	0	0	0	0	1	0	1	2	2	2	0	0	0	0	0	1	0	1	3.00	2.00	1.34
385	20	3	7	1	0	0	0	0	1	1	0	0	0	0	3	3	3	5	0	0	1	1	0	0	0	1	1.00	2.00	1.51
386	18	1	8	0	0	0	0	0	0	0	0	0	0	0	3	3	3	5	0	0	0	0	0	0	0	2	1.00	1.00	1.02
388	39	4	8	0	0	0	0	0	0	0	0	0	0	0	3	3	3	5	0	0	0	0	0	0	0	1	3.00	1.00	0.61
389	70	3	1	0	0	0	0	1	0	0	0	0	0	0	3	3	3	5	0	0	0	0	0	0	0	2	6.00	1.00	2.33
390	68	3	1	0	0	0	0	1	1	0	0	0	1	0	1	3	3	5	0	0	0	0	0	1	0	2	6.00	1.00	2.33
391	39	2	1	0	0	0	0	1	0	0	0	0	0	0	1	3	3	5	0	0	1	1	0	0	0	2	3.00	1.00	1.33
393	42	1	2	1	0	0	0	1	0	0	0	0	0	1	1	1	1	1	0	0	0	0	0	1	0	1	3.00	1.00	0.61
394	42	1	1	1	0	0	1	0	0	1	0	0	0	0	1	1	1	1	1	1	1	0	1	1	0	1	3.00	1.00	0.61
397	43	2	6	1	0	0	0	0	0	0	0	0	0	0	3	3	3	5	0	0	1	1	0	0	0	2	3.00	1.00	1.33
399	57	2	1	0	0	0	0	1	0	0	0	0	1	0	1	1	1	2	1	1	1	1	1	1	1	2	5.00	2.00	0.80
400	44	3	1	1	0	0	0	1	0	0	0	0	1	0	1	3	3	2	0	0	1	1	0	1	0	2	3.00	1.00	1.33
404	43	3	1	0	0	0	0	1	0	0	0	0	1	0	1	3	3	5	0	0	0	0	0	0	0	1	3.00	1.00	0.61
405	32	4	2	0	0	0	0	0	0	0	0	0	0	0	1	2	2	3	0	0	0	0	1	0	0	3	2.00	5.00	0.00
407	28	3	5	1	0	0	0	0	0	1	0	1	0	0	3	3	3	5	0	0	0	1	0	0	0	2	2.00	1.00	1.88
408	71	2	1	0	0	0	0	1	0	0	0	0	1	0	1	3	3	5	0	0	0	0	0	0	0	2	6.00	1.00	2.33
409	62	3	7	1	0	0	0	0	1	0	1	1	0	0	3	3	3	5	0	0	1	1	1	1	1	2	5.00	1.00	1.58
412	31	2	3	0	0	0	0	1	0	0	0	0	0	0	1	3	3	5	0	0	1	1	0	0	1	2	2.00	1.00	1.88
413	48	4	5	0	0	0	0	0	0	1	0	1	0	0	3	2	2	3	0	0	1	1	0	0	0	2	4.00	1.00	0.72
415	50	3	8	1	0	1	0	0	0	1	0	1	0	0	2	3	3	5	0	0	1	1	0	0	0	2	4.00	1.00	0.72
416	31	4	8	0	0	0	0	0	0	0	0	0	0	1	3	3	3	5	0	0	0	0	0	0	0	1	2.00	2.00	1.14
419	57	3	8	1	1	0	1	0	0	0	1	1	0	1	3	3	3	3	0	0	0	0	0	0	0	2	5.00	1.00	1.58
423	61	3	2	0	0	0	0	1	0	0	0	0	0	0	1	3	3	5	0	0	1	1	0	1	1	1	5.00	1.00	0.66
425	44	2	1	0	0	0	0	1	0	0	0	0	1	0	3	3	3	5	0	0	1	1	1	0	1	1	3.00	1.00	0.61
426	57	2	8	1	0	0	0	0	0	0	1	1	0	0	3	3	3	5	0	0	0	0	0	0	0	2	5.00	1.00	1.58
427	68	2	2	0	0	0	0	1	1	0	0	0	1	0	1	3	3	5	0	0	0	0	0	0	0	2	6.00	1.00	2.33
428	35	3	1	1	0	0	0	1	0	0	1	0	0	0	1	1	1	1	1	0	1	1	1	1	1	2	3.00	1.00	1.33
429	57	4	1	0	0	0	0	0	0	0	0	0	0	0	3	3	3	4	0	0	1	1	0	1	1	2	5.00	1.00	1.58
430	70	3	2	0	0	0	0	1	1	0	0	0	1	0	1	2	1	2	1	1	1	1	1	1	1	2	6.00	2.00	2.24
431	26	4	4	0	0	0	0	0	0	0	0	0	0	0	1	3	3	5	0	0	1	0	0	0	0	1	2.00	1.00	1.16
432	38	1	1	0	0	0	0	1	1	0	0	0	1	0	1	2	2	3	0	0	0	1	0	0	0	1	3.00	1.00	0.61
433	65	1	1	0	0	0	0	1	1	0	0	0	1	0	1	1	1	3	0	0	1	1	0	1	0	1	6.00	3.00	1.85
434	71	4	8	0	0	0	0	0	0	1	0	1	0	0	2	3	3	5	0	0	0	0	0	0	0	2	6.00	1.00	2.33
435	36	3	5	1	0	0	0	1	1	0	0	1	0	0	3	3	3	5	0	0	1	1	0	0	0	2	3.00	1.00	1.33
437	55	3	2	1	0	0	0	1	0	0	0	0	0	0	1	3	3	5	0	0	0	1	0	1	0	2	5.00	1.00	1.58
441	24	2	1	0	0	0	0	1	1	0	0	0	1	0	1	3	3	5	0	0	1	1	0	0	0	2	1.00	1.00	1.02
442	30	3	7	0	0	1	0	0	0	0	1	0	0	0	3	3	3	5	0	0	0	1	0	0	0	2	2.00	2.00	0.50
443	37	5	8	0	0	0	0	0	0	1	0	1	0	0	3	3	3	5	0	0	0	0	0	0	0	2	3.00	1.00	1.33
444	56	3	1	0	0	0	0	1	0	0	0	0	1	0	1	3	3	4	0	0	1	1	0	0	0	1	5.00	1.00	0.66
447	29	2	3	0	0	0	0	1	1	0	0	0	1	0	1	3	3	5	0	0	1	1	0	1	1	2	2.00	1.00	1.88
449	59	1	1	0	0	0	0	1	1	0	0	0	1	0	1	3	3	5	0	0	0	0	0	0	0	1	5.00	1.00	0.66
450	69	3	1	0	0	0	0	1	0	0	0	0	1	0	1	3	3	4	0	0	1	1	0	1	1	2	6.00	1.00	2.33
451	41	2	8	1	0	0	1	0	0	0	0	0	0	0	2	2	2	3	0	0	1	1	1	1	1	2	3.00	2.00	0.90
452	37	1	8	0	1	1	1	0	0	0	1	1	0	0	2	1	2	2	1	0	0	1	0	1	0	2	3.00	1.00	1.33
453	44	1	2	0	0	0	0	1	0	0	0	0	1	0	1	3	3	3	0	0	1	1	0	0	0	2	3.00	1.00	1.33
456	29	4	8	1	0	0	0	0	0	1	1	1	0	0	3	2	2	5	0	0	1	1	0	0	0	2	2.00	1.00	1.88
460	58	2	4	1	0	0	0	0	0	0	1	1	0	0	3	1	2	3	0	0	1	1	1	1	0	2	5.00	2.00	0.80
462	26	4	1	0	0	0	0	1	0	0	0	0	1	0	1	3	3	5	0	0	1	1	0	0	0	2	2.00	1.00	1.88
465	61	1	8	0	0	0	0	0	0	0	0	1	0	0	3	3	3	5	0	0	0	0	0	0	0	2	5.00	1.00	1.58
468	30	3	8	0	0	0	0	0	0	1	0	0	0	0	3	3	3	5	0	0	0	0	0	0	0	1	2.00	1.00	1.16
469	32	3	8	1	0	0	0	0	0	0	0	1	0	0	3	3	3	5	0	0	1	1	0	0	0	2	2.00	1.00	1.88
470	35	3	4	0	0	0	0	1	1	0	0	0	0	0	3	3	3	5	0	0	1	1	0	0	0	1	3.00	3.00	3.04
471	24	3	7	0	1	0	0	0	0	0	0	0	0	0	3	3	3	2	1	1	1	1	1	1	1	2	1.00	1.00	1.02
475	40	2	8	1	0	0	0	0	0	0	1	1	0	0	3	3	3	4	1	0	1	1	1	1	1	1	3.00	2.00	1.34
476	58	3	8	1	1	0	0	0	0	1	1	0	0	0	3	3	3	5	0	0	0	0	0	0	0	2	5.00	1.00	1.58
479	48	4	8	0	0	0	0	0	0	0	0	0	0	0	3	1	1	4	0	0	0	0	0	0	0	1	4.00	1.00	0.92
480	47	2	4	0	0	0	0	1	0	0	0	0	0	0	1	3	3	5	0	0	1	1	0	0	0	2	4.00	1.00	0.72
481	42	3	8	1	1	1	0	0	0	1	1	1	0	1	2	3	3	5	0	0	0	0	0	0	0	2	3.00	1.00	1.33
483	45	2	2	0	0	0	0	1	0	0	0	0	0	0	1	2	2	3	0	0	1	0	0	0	0	1	4.00	1.00	0.92
485	41	3	7	1	0	0	1	0	0	0	1	1	0	0	3	3	3	2	0	0	1	1	0	0	0	2	3.00	1.00	1.33
486	48	2	8	1	1	1	0	0	0	1	1	1	0	1	3	3	3	5	0	0	0	0	0	0	0	2	4.00	1.00	0.72
487	42	2	1	0	0	0	0	1	0	0	0	0	1	0	1	2	2	5	0	0	0	0	0	0	0	2	3.00	1.00	1.33
488	71	3	1	0	0	0	0	1	0	0	0	0	1	0	1	3	3	5	0	0	1	1	0	1	0	1	6.00	1.00	0.45
490	35	1	1	1	0	0	0	1	1	0	1	0	0	0	1	1	1	3	1	1	1	1	0	0	0	2	3.00	1.00	1.33
491	41	2	2	1	0	0	0	0	0	0	1	0	0	0	3	3	3	5	0	0	1	1	0	1	0	2	3.00	1.00	1.33
493	35	3	4	0	0	0	0	0	0	0	1	0	0	0	3	2	3	4	0	0	0	1	0	0	0	2	3.00	1.00	1.33
494	65	3	3	0	0	0	0	0	0	1	1	1	0	0	3	3	3	4	0	0	1	1	1	1	0	1	6.00	1.00	0.45
496	56	2	3	0	0	0	0	1	0	0	0	0	1	0	1	3	3	5	0	0	0	1	0	0	0	1	5.00	1.00	0.66
498	63	2	3	0	0	0	0	1	0	0	0	0	0	0	3	3	3	5	0	0	0	1	0	0	0	2	5.00	3.00	0.83
500	38	3	3	1	0	0	0	0	0	0	1	0	0	0	2	3	3	3	0	0	0	0	1	0	0	2	3.00	2.00	0.90
501	50	2	8	0	0	0	0	0	0	1	0	1	0	0	3	3	3	5	0	0	0	0	0	0	0	2	4.00	1.00	0.72
502	71	1	1	0	0	0	0	1	1	0	0	0	1	0	1	3	2	5	0	0	0	1	0	0	0	2	6.00	1.00	2.33
503	21	2	5	0	0	0	0	1	0	0	0	0	1	0	3	2	2	4	1	0	1	1	1	1	1	2	1.00	1.00	1.02
504	25	2	1	0	0	0	0	1	0	0	0	0	1	0	1	2	2	3	1	0	1	0	0	0	0	1	2.00	3.00	1.72
510	74	3	1	0	0	0	0	0	1	0	0	0	0	0	1	3	2	2	0	0	1	1	0	0	0	1	6.00	1.00	0.45
512	33	3	8	0	0	0	0	1	0	0	1	0	0	0	3	2	3	4	0	0	1	1	0	1	0	1	2.00	2.00	1.14
514	37	3	8	1	1	0	0	0	0	1	0	1	0	1	2	3	3	5	0	0	0	0	0	0	0	2	3.00	1.00	1.33
515	40	3	3	0	0	0	0	1	0	0	0	0	0	0	3	3	3	5	0	0	1	1	0	1	1	1	3.00	1.00	0.61
516	37	3	1	0	0	0	0	1	0	0	0	0	1	0	1	3	3	5	0	0	0	0	0	0	0	1	3.00	1.00	0.61
517	37	5	8	1	0	0	0	0	1	0	0	1	0	0	3	3	3	3	0	0	1	1	0	1	0	2	3.00	4.00	0.17
518	67	3	3	0	0	0	0	1	0	0	0	0	0	0	3	3	3	5	0	0	1	1	0	1	0	2	6.00	1.00	2.33
519	35	1	3	1	0	0	0	0	0	0	0	1	0	0	3	2	2	3	1	0	1	1	0	0	0	2	3.00	2.00	0.90
520	57	2	2	0	0	0	0	1	0	0	0	0	1	0	3	2	2	1	0	0	1	1	0	0	0	2	5.00	1.00	1.58
521	31	3	7	1	1	1	1	0	0	1	1	1	0	1	3	2	2	5	1	0	1	1	0	0	0	2	2.00	4.00	0.24
522	41	1	8	1	1	0	0	0	0	0	0	1	0	0	3	3	3	5	0	0	0	0	0	0	0	1	3.00	1.00	0.61
523	36	2	4	0	0	0	0	1	0	0	0	0	1	0	1	2	2	3	0	0	1	0	0	0	0	2	3.00	1.00	1.33
524	52	3	8	1	0	0	0	0	0	1	0	1	0	0	3	3	3	5	0	0	0	0	0	0	0	2	4.00	1.00	0.72
526	57	3	1	0	0	0	0	1	0	0	0	0	1	0	1	3	3	5	0	0	1	1	0	0	0	2	5.00	1.00	1.58
527	35	4	7	0	1	0	0	0	0	0	0	0	0	1	3	3	3	2	0	0	0	0	0	0	0	2	3.00	1.00	1.33
529	42	4	8	1	1	1	0	0	0	1	1	1	0	0	3	3	3	5	0	0	1	1	0	0	0	2	3.00	1.00	1.33
531	73	1	7	0	0	0	0	0	0	0	1	0	0	0	3	3	3	5	0	0	1	1	0	1	0	2	6.00	1.00	2.33
534	61	3	1	0	0	0	0	1	1	0	0	0	0	0	1	3	3	1	0	0	1	0	0	0	1	2	5.00	1.00	1.58
535	41	1	1	0	0	0	0	1	0	0	0	0	1	0	1	3	3	5	0	0	0	1	0	0	0	2	3.00	1.00	1.33
537	69	4	8	1	1	1	0	0	0	1	1	1	0	1	2	3	3	5	0	0	1	1	0	0	0	2	6.00	1.00	2.33
539	63	2	6	1	0	0	0	0	1	1	0	1	0	0	3	3	3	5	0	0	1	1	0	0	0	2	5.00	1.00	1.58
541	20	3	3	1	0	0	0	1	1	0	1	0	0	0	1	1	1	2	1	0	1	1	1	1	1	2	1.00	1.00	1.02
542	75	2	2	0	0	0	0	1	0	0	0	0	1	0	1	3	3	3	0	0	1	1	0	1	0	2	7.00	1.00	11.35
543	28	2	8	1	0	0	0	0	0	1	1	1	0	0	2	3	3	5	0	0	1	1	0	0	0	2	2.00	1.00	1.88
544	69	1	5	0	1	0	0	0	0	0	0	1	0	0	2	1	1	3	0	0	0	0	0	1	0	1	6.00	1.00	0.45
547	43	1	8	1	1	1	0	0	0	1	1	1	0	0	2	3	3	5	0	0	1	1	0	0	0	2	3.00	1.00	1.33
548	40	3	2	0	0	0	0	0	0	0	0	0	0	0	3	3	3	5	0	0	1	0	0	0	0	3	3.00	1.00	0.00
550	41	2	3	0	0	0	0	1	0	0	0	0	0	0	1	2	2	3	0	0	0	0	0	0	0	2	3.00	1.00	1.33
552	39	1	8	1	0	0	0	0	0	0	1	1	0	0	3	3	3	5	0	0	0	0	0	0	0	2	3.00	1.00	1.33
553	43	2	1	0	0	0	0	1	1	0	0	0	0	0	1	3	3	5	1	0	1	1	0	1	1	2	3.00	1.00	1.33
554	34	2	7	1	0	0	0	0	0	0	0	0	0	0	3	3	3	5	0	0	1	1	0	0	0	1	2.00	1.00	1.16
555	30	3	1	0	0	0	0	1	1	0	0	0	1	0	1	1	1	4	0	0	1	1	0	0	1	2	2.00	1.00	1.88
557	67	2	1	0	0	0	0	0	0	0	0	0	0	0	3	3	3	5	0	0	1	1	0	1	0	1	6.00	1.00	0.45
558	21	1	2	0	0	0	0	1	1	0	0	1	1	0	1	2	1	3	0	0	1	1	0	0	0	1	1.00	1.00	2.04
559	42	1	1	1	0	0	0	1	1	1	0	1	1	0	1	1	1	1	0	1	1	1	0	0	1	1	3.00	1.00	0.61
560	36	2	1	0	0	0	0	0	0	0	0	0	1	0	1	3	3	5	0	0	1	1	0	0	0	1	3.00	1.00	0.61
562	43	3	8	1	1	1	1	0	0	1	1	1	0	0	2	3	3	5	0	0	0	0	0	0	0	2	3.00	1.00	1.33
563	29	2	8	1	1	1	1	0	0	1	1	1	0	1	3	3	3	5	0	0	1	1	0	0	0	2	2.00	2.00	0.50
564	26	4	1	0	0	0	0	1	1	0	0	0	1	0	3	2	2	4	0	0	1	1	0	1	1	2	2.00	3.00	0.47
565	29	2	8	1	0	0	0	0	0	0	1	1	0	0	3	3	2	3	0	0	0	0	0	0	0	2	2.00	1.00	1.88
566	38	3	8	0	0	1	0	0	0	1	0	1	0	1	3	3	3	5	0	0	0	0	0	0	0	2	3.00	1.00	1.33
567	57	3	4	0	0	0	0	1	0	0	0	0	1	0	1	3	1	5	0	0	1	0	0	0	0	2	5.00	1.00	1.58
568	40	1	6	1	0	0	0	0	0	0	0	0	0	1	1	1	1	1	1	0	0	1	0	1	1	2	3.00	3.00	1.30
570	42	2	3	1	0	0	0	0	0	0	0	1	0	0	3	2	2	5	0	0	0	1	0	0	0	2	3.00	1.00	1.33
571	30	4	8	0	1	1	1	0	0	1	0	1	0	1	3	3	3	4	0	0	0	0	0	0	0	2	2.00	1.00	1.88
572	34	1	4	0	0	0	0	0	0	0	0	0	0	0	1	3	3	5	0	0	1	1	0	0	0	2	2.00	1.00	1.88
573	50	3	2	0	0	0	0	1	0	0	0	0	1	0	1	1	3	4	0	0	0	0	0	0	0	1	4.00	1.00	0.92
575	28	1	3	0	0	1	0	0	0	1	0	0	0	0	1	1	1	1	0	1	0	1	0	0	0	2	2.00	3.00	0.47
576	28	5	8	1	0	0	1	0	0	1	0	1	0	0	3	3	3	5	0	0	0	1	0	0	0	2	2.00	1.00	1.88
577	27	3	8	1	0	0	0	0	0	1	1	1	0	1	3	2	3	3	0	0	0	0	0	0	0	2	2.00	2.00	0.50
578	36	3	8	1	0	0	0	0	0	1	1	0	0	0	3	3	3	5	0	0	0	0	0	0	0	1	3.00	1.00	0.61
579	62	1	5	0	0	0	0	0	0	0	0	0	0	0	3	1	1	5	0	0	0	1	0	0	0	2	5.00	1.00	1.58
580	24	2	1	1	0	0	0	1	1	0	0	0	1	0	1	3	1	3	0	0	1	1	1	1	1	1	1.00	5.00	1.58
581	54	2	2	0	0	0	0	1	0	0	0	0	0	0	3	3	3	5	0	0	0	1	0	0	0	2	4.00	1.00	0.72
584	73	3	4	1	0	0	0	0	0	0	0	0	0	0	3	2	2	2	0	0	1	1	0	1	0	1	6.00	1.00	0.45
586	62	2	1	0	0	0	0	1	1	0	0	0	1	0	1	3	3	4	0	0	0	1	0	0	0	1	5.00	1.00	0.66
589	37	5	4	0	1	0	0	0	0	0	0	1	0	0	3	3	3	5	0	0	1	1	0	1	1	2	3.00	1.00	1.33
590	33	3	4	0	0	0	0	1	0	0	0	0	0	0	3	3	3	5	0	0	1	1	0	0	1	2	2.00	1.00	1.88
591	73	2	1	0	0	0	0	1	1	0	0	0	0	0	1	3	3	4	0	0	1	1	0	1	0	2	6.00	1.00	2.33
593	43	1	8	0	1	0	0	0	0	1	0	0	0	0	3	3	3	5	0	0	0	0	0	0	0	2	3.00	1.00	1.33
594	35	3	4	0	0	0	0	1	0	0	0	0	0	0	1	3	2	3	0	0	0	1	0	0	0	2	3.00	1.00	1.33
596	25	3	7	1	1	1	1	0	0	1	1	1	0	1	2	3	3	5	0	0	0	0	0	0	0	2	2.00	1.00	1.88
597	44	3	7	0	0	0	0	1	0	0	0	0	0	0	3	3	3	5	0	0	1	1	0	0	0	2	3.00	1.00	1.33
598	59	3	8	1	0	0	0	0	0	1	0	1	0	0	3	3	3	5	0	0	0	0	0	0	0	2	5.00	1.00	1.58
601	25	2	7	1	0	0	0	1	1	0	0	0	1	0	3	1	2	2	0	0	0	1	0	0	0	2	2.00	1.00	1.88
602	30	4	8	1	0	0	0	0	0	0	0	0	0	0	3	3	3	5	0	0	0	0	0	0	0	2	2.00	5.00	2.33
605	72	3	2	1	0	0	0	1	0	0	0	0	0	0	1	3	3	5	0	0	1	1	0	1	0	2	6.00	1.00	2.33
609	49	4	2	0	0	0	0	1	1	0	0	0	0	0	3	2	2	3	0	0	0	1	0	0	0	2	4.00	1.00	0.72
610	26	3	3	0	0	0	0	1	1	0	0	0	1	0	1	2	2	3	0	0	1	1	0	0	0	1	2.00	3.00	1.72
611	32	2	3	1	0	0	0	0	0	0	1	0	0	0	1	3	3	5	0	0	1	1	0	0	0	1	2.00	1.00	1.16
612	58	3	5	0	0	0	0	1	1	0	0	0	1	0	3	3	2	5	0	0	1	0	0	0	0	2	5.00	2.00	0.80
614	32	4	8	1	1	1	1	0	0	1	1	1	0	1	3	2	2	1	1	0	1	1	1	1	1	1	2.00	1.00	1.16
615	40	2	1	0	0	0	0	1	0	0	0	0	1	0	1	3	3	4	0	0	1	1	0	1	0	2	3.00	5.00	3.72
622	33	1	8	0	1	0	1	0	0	1	0	0	0	1	2	3	3	5	0	0	0	0	0	0	0	2	2.00	1.00	1.88
623	25	3	2	1	0	0	0	1	0	0	0	1	1	0	1	1	1	1	0	0	1	1	1	0	0	2	2.00	2.00	0.50
627	62	3	2	0	0	0	0	0	0	0	0	0	1	0	1	3	2	5	0	0	1	0	0	0	0	2	5.00	1.00	1.58
628	61	2	1	0	0	0	0	1	0	0	0	0	1	0	1	3	3	5	0	0	0	0	0	0	0	2	5.00	1.00	1.58
629	31	2	2	1	0	0	0	1	0	0	0	0	0	0	1	1	1	2	1	0	0	1	0	1	0	2	2.00	4.00	0.24
630	66	2	3	1	0	0	0	1	0	0	0	1	0	0	3	2	1	2	0	0	1	1	0	1	0	2	6.00	1.00	2.33
632	45	1	4	1	1	0	0	0	0	0	0	0	1	0	1	1	3	1	1	0	0	0	0	0	0	1	4.00	1.00	0.92
633	66	4	4	1	0	0	0	0	0	0	0	0	0	0	3	2	1	1	1	0	1	1	1	1	0	1	6.00	2.00	1.28
634	35	2	1	0	0	0	0	1	0	0	0	0	1	0	1	1	1	1	0	0	1	0	0	0	0	1	3.00	1.00	0.61
635	71	3	8	1	1	1	0	0	0	1	1	1	0	0	2	3	3	5	0	0	0	0	0	0	0	1	6.00	1.00	0.45
636	48	1	1	0	0	0	0	1	0	0	0	0	1	0	1	3	3	5	0	0	0	0	0	0	0	2	4.00	1.00	0.72
637	24	1	1	0	0	0	0	1	0	0	0	0	1	0	1	1	1	1	1	0	1	1	0	0	0	2	1.00	1.00	1.02
640	56	4	7	1	0	0	0	0	0	0	0	0	0	0	3	2	3	4	0	0	0	1	0	0	0	2	5.00	5.00	1.24
642	65	4	8	1	0	0	0	0	0	0	1	1	0	0	3	3	3	5	0	0	0	0	0	0	0	2	6.00	1.00	2.33
643	50	2	8	1	0	0	0	0	0	0	0	0	0	0	3	2	3	3	1	0	1	1	1	1	0	2	4.00	2.00	0.63
645	57	4	8	1	0	0	0	0	0	1	0	1	0	0	3	3	3	2	0	0	0	0	0	0	0	2	5.00	1.00	1.58
647	25	3	1	0	0	0	0	1	0	0	0	0	0	0	1	1	1	3	1	0	1	1	1	1	1	2	2.00	1.00	1.88
648	64	1	7	0	0	0	0	1	1	0	0	0	1	0	3	3	2	3	0	0	1	1	0	1	0	2	5.00	1.00	1.58
649	57	2	3	0	0	0	0	0	1	0	0	0	0	0	3	2	2	1	1	0	1	1	1	0	0	1	5.00	2.00	2.26
650	26	3	3	0	0	0	0	1	0	0	0	0	0	0	1	1	1	4	0	0	0	0	0	0	0	2	2.00	4.00	0.24
651	68	2	1	0	0	0	0	0	0	0	0	0	0	0	1	3	3	5	0	0	1	1	0	1	0	2	6.00	1.00	2.33
652	66	1	1	0	0	0	0	1	0	0	0	0	1	0	1	3	3	5	1	0	0	1	0	1	0	1	6.00	1.00	0.45
653	26	2	8	1	1	1	1	0	0	1	1	1	0	1	2	3	3	5	0	0	0	0	0	0	0	2	2.00	1.00	1.88
655	60	2	2	0	0	0	0	1	0	0	0	0	1	0	1	3	3	5	0	0	1	0	0	0	0	1	5.00	1.00	0.66
656	21	3	3	0	0	0	0	0	1	0	0	0	1	0	2	2	3	3	0	1	0	0	1	0	0	2	1.00	3.00	0.25
658	75	4	1	0	0	0	0	1	0	0	0	0	0	0	3	3	2	4	0	0	1	1	0	1	0	2	7.00	1.00	11.35
659	43	3	8	1	0	0	1	0	0	1	1	1	0	0	3	2	2	2	1	1	1	1	1	1	1	2	3.00	1.00	1.33
660	67	2	1	0	0	0	0	1	1	0	0	0	1	0	1	3	3	5	0	0	0	0	0	0	0	1	6.00	1.00	0.45
661	36	2	3	0	0	0	0	0	0	0	0	0	1	0	1	2	1	1	0	0	1	0	0	1	0	2	3.00	4.00	0.17
662	40	3	3	0	0	0	0	1	0	0	0	0	1	0	3	2	2	2	0	0	1	1	1	1	1	2	3.00	2.00	0.90
664	62	3	1	0	0	0	0	1	0	0	0	0	1	0	3	3	2	3	0	0	0	0	0	0	0	2	5.00	4.00	0.56
665	66	2	3	0	0	0	0	1	0	0	0	0	1	0	1	2	1	4	0	0	1	0	0	0	0	1	6.00	1.00	0.45
667	57	3	1	0	0	0	0	1	0	0	0	0	0	0	1	2	2	1	0	0	1	1	1	1	0	2	5.00	1.00	1.58
668	49	2	2	1	0	0	0	1	0	0	0	0	1	0	3	3	3	5	0	0	1	1	0	0	0	1	4.00	1.00	0.92
671	28	1	8	1	1	1	0	0	0	0	1	1	0	1	3	3	3	5	0	0	0	0	0	0	0	2	2.00	3.00	0.47
673	72	1	1	0	0	0	0	1	0	0	0	0	1	0	1	3	2	3	0	0	1	1	0	1	1	1	6.00	1.00	0.45
674	29	1	8	0	0	0	0	0	1	0	1	1	0	0	3	2	2	5	0	0	1	1	0	1	0	2	2.00	1.00	1.88
676	70	3	1	0	0	0	0	1	0	0	0	0	1	0	1	3	3	5	0	0	1	0	0	0	0	2	6.00	1.00	2.33
677	48	2	7	1	0	0	0	0	0	0	0	0	0	0	3	2	2	3	0	0	0	1	0	0	0	2	4.00	3.00	0.69
678	44	4	4	1	0	0	0	0	0	0	0	0	0	0	3	3	3	5	0	0	1	1	0	1	1	2	3.00	1.00	1.33
679	20	2	1	0	0	0	0	1	1	0	1	0	1	0	1	1	1	2	1	1	1	0	1	1	1	2	1.00	1.00	1.02
680	60	1	3	0	0	0	0	1	0	0	1	0	0	0	3	3	2	3	0	0	1	1	0	0	0	2	5.00	1.00	1.58
682	38	3	4	0	0	0	0	1	0	0	0	0	0	0	3	2	1	3	0	1	1	0	0	0	0	2	3.00	4.00	0.17
683	30	3	7	1	1	1	0	0	0	0	1	1	0	0	3	2	2	4	0	0	0	0	1	0	0	1	2.00	2.00	1.14
684	74	3	2	0	0	0	0	1	0	0	0	0	1	0	1	3	2	4	0	0	1	1	0	0	0	1	6.00	1.00	0.45
686	34	3	5	1	0	0	0	0	1	0	0	0	0	0	3	3	3	5	0	0	1	1	1	1	1	2	2.00	1.00	1.88
688	40	3	1	0	0	0	0	1	0	0	0	0	0	0	3	3	3	5	0	0	1	1	0	1	1	2	3.00	1.00	1.33
690	33	1	4	0	0	0	0	0	0	0	1	0	0	0	1	1	1	2	0	1	0	0	0	1	1	1	2.00	3.00	1.72
691	40	1	1	0	0	0	0	1	0	0	0	0	1	0	1	1	1	1	0	0	1	1	0	0	0	1	3.00	2.00	1.34
692	66	2	3	0	0	0	0	0	0	0	0	0	0	0	3	3	2	4	0	0	1	1	0	1	1	2	6.00	1.00	2.33
694	45	4	7	1	0	0	0	0	0	0	0	0	0	0	3	2	2	3	0	0	1	1	0	0	0	2	4.00	4.00	0.29
696	54	3	8	0	1	1	0	0	0	1	1	1	0	1	2	3	3	5	0	0	0	0	0	0	0	2	4.00	1.00	0.72
698	68	3	4	1	0	0	0	0	0	0	0	0	0	0	3	2	2	4	0	0	1	1	0	1	1	2	6.00	1.00	2.33
699	24	3	4	1	0	0	0	1	1	1	0	1	1	0	3	1	1	1	1	0	1	1	1	1	1	1	1.00	4.00	0.20
703	72	3	1	0	0	0	0	1	1	0	0	0	1	0	1	3	1	3	0	0	0	0	0	0	0	2	6.00	1.00	2.33
704	55	4	8	1	0	0	0	0	0	0	0	0	0	0	3	3	3	5	0	0	0	0	0	0	0	1	5.00	1.00	0.66
705	54	3	3	0	0	0	0	1	0	0	0	0	1	0	1	3	3	5	0	0	1	1	0	0	0	2	4.00	1.00	0.72
706	62	2	8	1	1	1	1	0	0	1	1	1	0	0	3	3	3	5	0	0	1	0	0	0	0	2	5.00	1.00	1.58
708	42	2	1	0	0	0	0	1	0	0	0	0	1	0	1	3	3	5	0	0	1	1	0	0	0	2	3.00	1.00	1.33
710	56	3	1	0	0	0	0	1	0	0	0	0	1	0	1	3	3	4	0	0	1	1	0	0	0	2	5.00	4.00	0.56
714	59	3	1	0	0	0	0	1	1	0	0	0	1	0	1	1	2	5	0	0	1	1	0	1	1	1	5.00	1.00	0.66
715	73	3	3	1	0	0	0	0	0	0	0	0	0	0	3	3	3	5	0	0	1	1	0	0	0	2	6.00	1.00	2.33
716	64	3	5	1	0	0	0	0	0	0	0	0	0	0	3	3	2	5	0	0	1	1	0	1	0	2	5.00	5.00	1.24
717	75	2	1	0	0	0	0	1	1	0	0	0	0	0	3	3	3	5	0	0	1	0	0	0	0	2	7.00	1.00	11.35
718	75	1	1	0	0	0	0	1	0	0	0	0	1	0	1	3	3	5	1	0	1	1	0	0	0	2	7.00	1.00	11.35
719	44	2	1	0	0	0	0	1	1	0	0	0	1	0	1	3	3	5	0	0	0	0	0	0	0	2	3.00	1.00	1.33
721	75	2	1	0	0	0	0	0	0	0	0	0	0	0	1	3	3	5	0	0	0	0	0	0	0	2	7.00	1.00	11.35
722	61	3	6	1	0	0	0	0	0	0	0	1	0	0	3	3	3	5	0	0	1	1	0	0	0	2	5.00	1.00	1.58
723	41	1	7	1	0	0	0	0	0	0	0	1	0	0	3	3	3	5	0	0	1	1	0	0	0	2	3.00	1.00	1.33
726	69	1	2	0	0	0	0	0	0	0	0	0	0	0	3	3	3	5	0	0	0	1	0	1	0	2	6.00	1.00	2.33
728	35	3	2	0	0	0	0	1	0	0	0	0	1	0	1	2	2	3	0	0	1	1	0	1	0	2	3.00	4.00	0.17
730	41	2	5	1	0	0	0	0	0	0	0	1	0	0	2	3	3	5	0	0	1	1	0	0	0	2	3.00	1.00	1.33
731	40	3	6	1	0	0	0	1	0	0	0	0	1	0	3	2	2	3	0	0	1	0	0	0	0	1	3.00	4.00	0.29
732	75	2	5	1	0	0	0	0	1	0	0	0	1	0	3	2	2	2	0	0	1	1	0	0	0	2	7.00	2.00	9.73
733	41	2	1	1	0	0	0	0	0	0	0	0	0	0	3	3	3	5	0	0	0	1	0	0	0	2	3.00	1.00	1.33
736	70	2	1	0	0	0	0	1	1	0	0	0	1	0	1	3	3	5	0	0	0	0	0	0	0	2	6.00	1.00	2.33
737	56	2	1	0	0	0	0	1	0	0	0	0	1	0	1	3	3	5	0	0	0	0	0	0	0	2	5.00	1.00	1.58
739	48	2	1	0	0	0	0	1	0	0	0	0	1	0	1	1	3	5	0	0	0	0	0	0	0	1	4.00	1.00	0.92
740	74	4	3	0	0	0	0	0	0	0	0	0	0	0	3	3	3	5	0	0	1	1	0	0	0	2	6.00	1.00	2.33
741	52	3	6	1	0	0	0	0	0	0	0	0	0	0	3	3	3	3	0	0	1	0	0	1	0	1	4.00	1.00	0.92
743	53	2	3	0	0	0	0	0	0	0	0	0	0	0	3	3	3	5	0	0	1	1	0	1	0	2	4.00	1.00	0.72
744	50	2	8	1	1	0	1	0	0	0	1	0	0	0	3	3	3	5	0	0	0	0	0	0	0	2	4.00	2.00	0.63
745	39	2	3	0	0	0	0	1	1	0	0	0	0	0	1	1	1	2	0	0	1	1	0	0	0	2	3.00	2.00	0.90
746	37	1	1	1	0	1	1	1	0	0	0	0	0	0	1	1	1	2	1	0	1	0	0	1	1	1	3.00	1.00	0.61
747	59	3	1	0	0	0	0	1	1	0	0	0	1	0	1	3	3	4	0	0	1	1	0	0	0	2	5.00	1.00	1.58
748	19	3	3	1	0	0	0	0	0	1	0	0	0	0	3	3	3	5	0	0	1	1	0	1	0	1	1.00	1.00	2.04
750	63	4	8	1	0	0	0	0	0	1	1	1	0	0	3	3	3	5	0	0	0	0	0	0	0	2	5.00	5.00	1.24
752	75	3	2	0	0	0	0	1	1	0	1	0	1	0	1	3	2	5	0	0	1	1	0	0	0	2	7.00	1.00	11.35
753	73	2	2	0	0	0	0	1	1	0	0	0	1	0	1	3	3	3	0	0	1	1	0	1	0	1	6.00	1.00	0.45
754	54	2	8	1	1	0	0	0	0	1	1	1	0	0	2	3	3	4	0	0	0	0	0	0	0	2	4.00	1.00	0.72
757	68	3	1	0	0	0	0	1	0	0	0	0	0	0	1	3	3	5	0	0	0	0	0	0	0	1	6.00	1.00	0.45
758	42	1	1	0	0	0	0	1	0	0	0	0	1	0	1	1	1	3	0	0	1	1	1	0	0	2	3.00	4.00	0.17
759	48	3	2	0	0	0	0	1	0	0	0	0	1	0	1	1	1	3	0	1	0	0	1	1	0	1	4.00	1.00	0.92
760	73	2	3	0	0	0	0	1	0	0	0	0	0	0	3	2	2	4	0	0	1	1	0	1	1	1	6.00	1.00	0.45
762	73	2	1	0	0	0	0	1	1	0	0	0	1	0	1	3	3	5	0	0	0	0	0	0	0	2	6.00	1.00	2.33
763	75	3	1	0	0	0	0	1	0	0	0	0	1	0	1	2	1	2	0	0	1	1	1	1	1	1	7.00	1.00	1.15
765	25	3	8	0	0	0	0	0	0	1	0	1	0	0	3	3	3	5	0	0	1	1	0	1	0	2	2.00	1.00	1.88
767	72	3	2	0	0	0	0	1	0	0	0	0	0	0	3	1	3	3	0	0	1	1	0	1	1	1	6.00	1.00	0.45
768	67	2	2	0	0	0	0	0	0	0	0	0	0	0	1	3	3	5	0	0	0	0	0	0	0	1	6.00	1.00	0.45
770	42	3	1	0	0	0	0	1	0	0	0	0	1	0	3	3	3	5	0	0	1	1	0	0	0	1	3.00	4.00	0.29
771	70	3	2	0	0	0	0	1	0	0	0	0	0	0	1	1	1	4	0	0	1	1	1	1	0	1	6.00	4.00	0.87
772	75	3	3	0	0	0	0	1	0	0	0	0	1	0	1	3	2	3	0	0	1	0	0	0	0	1	7.00	1.00	1.15
774	65	2	6	1	0	0	1	1	1	0	1	1	0	0	3	2	2	2	1	0	1	0	1	1	0	1	6.00	3.00	1.85
775	70	3	2	0	0	0	0	1	1	0	0	0	1	0	3	2	2	3	0	0	0	0	0	0	1	1	6.00	1.00	0.45
776	67	2	1	0	0	0	0	1	1	0	0	0	1	0	1	3	2	4	0	0	0	1	0	0	0	1	6.00	1.00	0.45
778	74	3	1	0	0	0	0	1	0	0	0	0	1	0	1	3	3	5	0	0	0	0	0	1	0	1	6.00	1.00	0.45
779	70	2	2	0	0	0	0	1	1	0	0	0	1	0	3	3	3	4	0	0	0	1	0	1	0	1	6.00	1.00	0.45
783	72	3	2	0	0	0	0	1	0	0	0	0	0	0	1	3	3	5	0	0	1	1	0	1	0	1	6.00	1.00	0.45
784	75	1	1	0	0	0	0	1	1	0	0	0	1	0	1	3	3	5	0	0	0	0	0	0	0	1	7.00	1.00	1.15
785	19	2	4	1	0	0	0	1	0	0	0	0	1	0	3	3	3	5	0	0	1	1	0	0	0	1	1.00	5.00	1.58
786	69	2	1	0	0	0	0	1	0	0	0	0	1	0	1	3	3	5	0	0	0	0	0	0	0	1	6.00	1.00	0.45
788	71	3	1	0	0	0	0	1	0	0	0	0	1	0	1	3	3	5	0	0	1	1	0	1	0	1	6.00	1.00	0.45
791	71	1	1	0	0	0	0	1	0	0	0	0	0	0	1	1	1	4	0	0	0	0	0	0	0	1	6.00	1.00	0.45
792	30	2	3	0	0	0	1	0	0	1	0	0	0	1	1	1	1	2	1	1	0	1	0	0	0	1	2.00	1.00	1.16
793	75	2	1	0	0	0	0	1	0	0	1	0	1	0	1	1	1	1	0	0	1	1	1	1	1	1	7.00	1.00	1.15
794	40	1	8	0	0	0	0	0	0	0	1	0	0	0	3	2	3	5	0	0	0	0	0	0	0	1	3.00	1.00	0.61
796	73	2	7	1	1	1	0	0	0	1	0	1	0	0	2	1	1	1	0	0	1	1	1	1	1	1	6.00	1.00	0.45
797	33	1	3	0	0	0	0	1	0	0	1	0	0	0	1	1	1	1	0	1	0	0	0	1	0	1	2.00	1.00	1.16
804	35	1	1	0	0	0	0	1	1	0	0	0	1	0	1	1	1	1	1	1	1	0	1	1	1	1	3.00	1.00	0.61
806	40	1	1	1	0	0	0	0	1	0	0	0	1	0	1	3	2	5	0	0	1	0	0	0	0	1	3.00	1.00	0.61
809	75	2	1	0	0	0	0	1	1	0	0	0	1	0	1	1	1	5	0	0	0	0	0	0	0	1	7.00	1.00	1.15
812	75	2	1	0	0	0	0	1	0	0	0	0	1	0	1	3	2	4	0	0	0	0	0	0	0	1	7.00	1.00	1.15
816	38	1	1	0	0	0	0	0	0	0	0	0	1	0	2	1	1	1	0	0	0	0	1	0	0	1	3.00	1.00	0.61
817	65	3	5	1	1	0	0	0	0	0	0	1	0	0	3	3	3	5	0	0	0	0	0	0	0	1	6.00	1.00	0.45
818	68	1	1	0	0	0	0	1	0	0	0	0	0	0	1	3	3	3	1	0	1	1	1	1	1	1	6.00	2.00	1.28
824	41	1	5	1	0	0	0	1	0	1	1	1	0	0	1	1	1	1	1	0	1	0	0	1	0	1	3.00	1.00	0.61
826	40	1	1	0	0	0	0	1	0	0	0	0	1	0	1	1	1	1	0	1	0	0	1	0	0	1	3.00	1.00	0.61
827	20	2	4	0	0	0	1	0	1	0	0	1	0	1	2	2	2	2	0	0	0	0	0	1	1	1	1.00	1.00	2.04
828	68	2	1	0	0	0	0	1	0	0	0	0	1	0	1	2	2	4	0	0	1	1	0	1	0	1	6.00	1.00	0.45
829	60	2	1	0	0	0	0	1	0	0	0	0	0	0	1	1	2	3	0	0	0	0	0	0	0	1	5.00	4.00	0.32
830	70	2	4	1	0	0	0	0	0	0	1	1	0	0	3	3	3	4	0	0	1	1	0	1	0	1	6.00	1.00	0.45
831	28	1	4	0	0	0	0	0	0	0	0	0	1	0	3	1	1	1	0	0	0	0	0	1	1	1	2.00	3.00	1.72
833	30	3	3	0	0	0	0	0	1	0	0	0	1	0	1	2	2	2	0	1	0	0	0	1	0	1	2.00	3.00	1.72
834	30	3	3	0	0	0	0	1	0	0	0	0	1	0	1	2	1	2	0	1	0	0	1	0	0	1	2.00	1.00	1.16
836	38	2	1	0	0	0	0	1	1	1	1	0	0	0	1	1	1	1	1	0	0	1	1	0	0	1	3.00	1.00	0.61
837	73	2	3	0	0	0	0	1	1	0	0	0	1	0	1	3	2	3	0	0	1	0	0	1	0	1	6.00	1.00	0.45
839	63	1	4	0	0	0	0	0	0	0	0	0	0	0	3	2	2	5	0	0	0	0	0	1	0	1	5.00	1.00	0.66
841	33	3	8	1	0	0	0	0	0	0	1	1	0	0	2	1	1	1	0	0	1	1	0	1	0	1	2.00	1.00	1.16
842	71	1	8	1	1	1	0	0	0	1	1	1	0	0	3	3	3	5	0	0	0	0	0	0	0	1	6.00	1.00	0.45
844	70	3	8	1	1	1	0	0	0	1	1	1	0	1	2	3	3	5	0	0	1	1	0	0	0	1	6.00	1.00	0.45
846	21	3	4	1	0	0	0	1	1	0	0	1	0	0	3	3	3	5	0	0	1	0	0	0	1	1	1.00	2.00	1.51
849	36	2	2	1	0	0	0	1	1	0	1	0	1	0	1	2	2	4	1	0	1	1	0	0	0	1	3.00	1.00	0.61
853	36	4	3	1	0	1	1	0	0	0	0	0	0	0	3	3	3	3	0	0	1	1	0	1	1	1	3.00	3.00	3.04
857	74	2	2	0	0	0	0	1	0	0	0	0	1	0	1	2	3	5	0	0	0	1	0	0	0	1	6.00	1.00	0.45
859	49	1	1	0	0	1	0	0	0	0	0	0	0	0	1	1	1	1	1	0	1	0	0	0	0	1	4.00	1.00	0.92
863	64	2	1	0	0	0	0	1	1	0	0	0	1	0	1	3	3	5	0	0	1	1	0	1	0	1	5.00	1.00	0.66
864	65	4	1	0	0	0	0	1	0	0	0	0	1	0	1	3	3	5	0	0	1	1	0	1	1	1	6.00	5.00	0.74
866	67	2	1	0	0	0	0	1	1	0	0	0	1	0	1	3	3	5	0	0	0	0	0	0	0	1	6.00	1.00	0.45
868	69	2	1	0	0	0	0	1	1	0	0	0	1	0	1	3	3	5	0	0	0	1	0	0	0	1	6.00	1.00	0.45
869	40	2	2	0	0	0	0	0	0	0	0	0	0	0	1	2	2	2	0	0	1	1	0	0	0	1	3.00	1.00	0.61
874	48	3	8	1	0	0	0	0	0	0	0	1	0	0	3	3	3	5	0	0	0	0	0	0	0	1	4.00	1.00	0.92
876	23	3	6	0	0	0	1	0	0	0	1	0	0	0	2	3	2	3	0	0	0	0	1	0	0	1	1.00	1.00	2.04
877	72	1	1	0	0	0	0	1	0	0	0	0	1	0	1	3	3	5	0	0	0	0	0	0	0	1	6.00	1.00	0.45
879	23	3	2	1	0	0	0	1	0	0	0	0	1	0	1	2	2	5	0	0	1	1	0	1	0	1	1.00	3.00	2.68
881	60	3	3	0	0	0	0	1	0	0	0	0	1	0	1	2	2	5	0	0	0	1	0	0	0	1	5.00	1.00	0.66
888	20	2	6	1	0	0	0	0	0	1	0	1	0	0	3	2	2	4	0	0	1	1	0	1	0	1	1.00	2.00	1.51
890	30	2	1	0	0	0	0	1	1	0	0	0	1	0	1	3	3	5	0	0	1	1	0	1	0	1	2.00	1.00	1.16
893	65	2	1	1	0	0	0	0	0	0	0	0	0	0	1	3	3	5	0	0	1	0	0	0	0	1	6.00	1.00	0.45
894	20	1	6	1	0	0	1	0	1	0	0	1	0	0	3	1	2	3	0	0	1	0	0	0	0	1	1.00	2.00	1.51
897	35	1	3	0	0	0	1	1	1	0	0	0	1	0	1	1	1	1	1	1	0	0	0	1	1	1	3.00	1.00	0.61
902	35	1	4	0	0	0	0	1	1	0	0	0	1	0	1	1	1	1	1	0	1	1	1	1	1	1	3.00	3.00	3.04
905	75	2	6	1	0	0	1	0	0	0	1	1	0	0	3	3	3	4	0	0	1	1	1	1	0	1	7.00	1.00	1.15
908	69	2	1	0	0	0	0	1	0	0	0	0	1	0	1	3	3	5	0	0	0	0	0	0	0	1	6.00	1.00	0.45
911	39	3	4	0	0	0	0	0	0	0	0	0	0	0	3	2	2	4	0	0	1	1	0	0	0	1	3.00	1.00	0.61
912	71	3	1	0	0	0	0	0	1	0	0	0	1	0	1	3	3	4	0	0	1	1	0	1	0	1	6.00	1.00	0.45
913	35	3	4	0	0	1	0	0	1	1	1	1	0	0	1	1	2	2	0	1	0	1	0	1	1	1	3.00	1.00	0.61
916	32	2	1	1	0	0	0	1	1	0	0	0	1	0	1	2	1	2	1	1	0	0	0	0	1	1	2.00	1.00	1.16
920	75	5	7	0	0	0	0	0	0	0	0	0	0	0	3	3	3	4	0	0	1	1	0	0	0	1	7.00	1.00	1.15
921	38	2	2	1	0	0	0	0	0	0	0	1	0	0	2	2	2	3	1	1	0	0	1	1	0	1	3.00	3.00	3.04
923	32	2	6	0	0	0	1	0	0	0	1	0	1	0	3	1	2	2	1	0	0	0	0	1	1	1	2.00	2.00	1.14
924	22	5	7	1	0	0	0	0	0	0	0	0	0	1	3	2	2	5	0	0	0	0	0	0	0	1	1.00	5.00	1.58
926	64	2	1	0	0	0	0	1	0	0	0	0	0	0	3	3	3	5	0	0	0	1	0	0	0	1	5.00	1.00	0.66
927	21	1	8	1	0	1	0	0	0	0	0	0	0	0	2	3	2	5	0	0	0	0	0	0	0	1	1.00	2.00	1.51
928	66	1	1	0	0	0	0	1	1	0	0	0	1	0	1	3	3	5	0	0	0	0	0	0	0	1	6.00	1.00	0.45
930	75	2	2	0	0	0	0	1	1	0	0	0	1	0	1	3	3	3	0	0	0	1	0	1	0	1	7.00	1.00	1.15
931	74	1	4	1	0	0	0	0	0	0	0	0	0	0	3	3	3	5	0	0	1	1	0	1	0	1	6.00	1.00	0.45
933	71	2	1	0	0	0	0	1	0	0	0	0	1	0	1	1	3	5	0	0	0	0	0	0	0	1	6.00	1.00	0.45
935	35	2	2	1	0	0	0	0	0	0	1	0	0	0	1	2	2	2	0	0	1	0	1	0	0	1	3.00	2.00	1.34
936	37	3	2	0	0	0	0	1	0	0	0	0	0	0	1	2	3	2	0	0	0	0	1	0	0	1	3.00	1.00	0.61
938	58	2	4	0	0	0	0	0	1	0	0	0	0	0	1	2	2	4	0	0	1	1	1	0	0	1	5.00	4.00	0.32
939	68	3	3	0	0	0	0	1	1	0	0	0	1	0	3	2	2	4	0	0	1	1	0	0	0	1	6.00	1.00	0.45
941	68	1	1	0	0	0	0	1	0	0	0	0	0	0	1	3	1	2	0	0	1	1	0	0	0	1	6.00	1.00	0.45
943	43	2	3	0	0	0	0	1	1	0	1	0	1	0	1	2	2	3	1	0	1	1	1	0	1	1	3.00	1.00	0.61
944	63	1	1	0	0	0	0	1	0	0	0	0	1	0	1	3	3	5	0	0	0	0	0	0	0	1	5.00	1.00	0.66
945	61	1	1	0	0	0	0	1	1	0	0	0	1	0	1	3	3	5	0	0	0	0	0	0	0	1	5.00	1.00	0.66
947	75	2	1	0	0	0	0	1	0	0	0	0	1	0	1	3	3	4	0	0	1	1	0	1	0	1	7.00	1.00	1.15
948	65	3	5	1	0	0	0	0	1	0	1	0	0	0	3	3	3	5	0	0	1	1	0	1	0	1	6.00	1.00	0.45
951	35	1	1	1	0	0	0	1	0	0	0	0	1	0	1	1	1	1	1	1	1	1	1	1	1	1	3.00	3.00	3.04
953	74	2	6	0	0	0	0	1	1	0	0	0	1	0	3	3	3	5	0	0	0	0	0	0	0	1	6.00	1.00	0.45
955	63	3	1	0	0	0	0	1	1	0	0	0	1	0	1	3	3	5	0	0	0	0	0	0	0	1	5.00	4.00	0.32
958	61	3	1	0	0	0	0	0	0	0	0	0	1	0	3	1	1	4	0	0	0	0	0	0	0	1	5.00	1.00	0.66
959	71	2	1	0	0	0	0	1	1	0	0	0	1	0	1	1	2	5	0	0	0	0	0	0	0	1	6.00	1.00	0.45
960	61	1	1	0	0	0	0	1	0	0	0	0	1	0	1	3	3	5	0	0	1	1	0	0	0	1	5.00	5.00	1.64
961	51	1	8	0	1	0	0	0	0	0	0	0	0	1	2	3	3	5	0	0	0	0	0	0	0	1	4.00	1.00	0.92
963	62	3	1	0	0	0	0	1	0	0	0	0	0	0	1	2	2	3	0	0	0	0	0	0	0	1	5.00	1.00	0.66
965	73	3	1	0	0	0	0	1	1	0	0	0	1	0	1	3	3	5	0	0	0	1	0	1	0	1	6.00	1.00	0.45
966	63	1	1	0	0	0	0	1	1	0	0	0	1	0	1	3	3	5	0	0	1	1	0	0	0	1	5.00	1.00	0.66
969	75	2	1	0	0	0	0	1	0	0	0	0	1	0	1	3	3	5	0	0	0	0	0	0	0	1	7.00	1.00	1.15
971	61	3	1	0	0	0	0	1	0	0	0	0	1	0	1	3	3	2	1	0	1	0	0	0	0	1	5.00	1.00	0.66
972	62	2	1	0	0	0	0	1	0	0	0	0	1	0	1	1	1	4	0	0	0	1	0	0	0	1	5.00	1.00	0.66
973	40	2	4	0	0	0	0	0	1	0	0	0	0	0	2	1	1	2	0	1	1	0	0	0	0	1	3.00	2.00	1.34
975	63	2	1	0	0	0	0	1	1	0	0	0	1	0	1	3	3	5	0	0	0	0	0	0	0	1	5.00	1.00	0.66
977	75	2	1	0	0	0	0	1	0	0	0	0	1	0	1	3	3	5	0	0	0	1	0	1	0	1	7.00	1.00	1.15
980	37	2	2	0	0	0	0	1	1	0	0	0	1	0	1	1	1	3	0	0	1	0	1	1	1	1	3.00	1.00	0.61
981	75	2	1	0	0	0	0	1	0	0	0	0	1	0	1	3	3	5	0	0	1	1	0	0	0	1	7.00	1.00	1.15
982	67	4	3	1	0	0	0	1	0	0	0	0	0	0	1	3	3	4	0	0	1	1	0	0	0	1	6.00	1.00	0.45
983	73	2	3	1	0	0	1	1	0	0	1	0	0	0	3	3	3	5	1	0	1	1	1	1	1	1	6.00	1.00	0.45
984	71	2	1	0	0	0	0	1	1	0	0	0	1	0	1	3	3	4	0	0	0	1	0	0	0	1	6.00	1.00	0.45
985	58	3	8	0	1	0	0	0	0	1	1	1	0	1	2	3	3	5	0	0	0	0	0	0	0	1	5.00	1.00	0.66
986	32	3	1	0	0	0	0	1	1	0	0	0	1	0	3	2	2	4	0	0	0	1	0	1	0	1	2.00	1.00	1.16
988	57	3	4	1	0	0	0	0	0	0	0	1	0	0	3	3	3	4	0	0	1	1	1	1	1	1	5.00	1.00	0.66
989	64	4	3	0	0	0	0	1	1	0	0	0	1	0	1	2	2	3	0	0	1	1	0	0	0	1	5.00	1.00	0.66
991	64	2	1	0	0	0	0	1	1	0	0	0	1	0	1	3	3	5	0	0	0	0	0	0	0	1	5.00	1.00	0.66
993	28	3	4	0	0	0	0	0	0	0	0	0	0	0	3	2	2	3	1	0	1	0	0	0	1	1	2.00	1.00	1.16
994	68	2	1	0	0	0	0	1	1	0	0	0	1	0	1	1	3	4	0	0	1	1	0	0	0	1	6.00	1.00	0.45
995	44	3	3	1	0	0	0	1	0	0	1	0	0	0	1	3	3	3	0	0	1	1	0	0	0	1	3.00	2.00	1.34
996	73	3	1	0	0	0	0	1	1	0	0	0	1	0	1	3	3	4	0	0	1	1	0	1	0	1	6.00	1.00	0.45
997	60	3	1	0	0	0	0	1	0	0	0	0	1	0	1	3	3	5	0	0	1	0	0	0	0	1	5.00	1.00	0.66
999	58	3	1	0	0	0	0	1	1	0	0	0	1	0	1	1	1	5	0	0	1	1	0	0	0	1	5.00	1.00	0.66
1001	75	5	8	1	1	0	0	0	0	1	0	1	0	0	3	3	3	5	0	0	0	0	0	0	0	1	7.00	1.00	1.15
1002	54	2	2	0	0	0	0	1	1	0	0	0	1	0	1	1	1	3	1	0	1	1	1	0	0	1	4.00	1.00	0.92
1003	36	1	1	0	0	0	1	1	1	0	0	0	1	0	1	1	1	1	0	0	0	1	0	0	1	1	3.00	1.00	0.61
1004	49	3	1	1	0	0	0	1	1	0	0	0	1	0	1	1	3	4	0	0	0	0	0	0	0	1	4.00	1.00	0.92
1005	67	1	4	0	0	0	0	1	1	0	0	0	1	0	3	3	3	5	0	0	0	0	0	0	0	1	6.00	1.00	0.45
1009	36	5	8	1	0	0	0	0	0	1	0	1	0	0	3	3	3	5	0	0	1	1	0	0	1	1	3.00	1.00	0.61
1010	72	2	2	0	0	0	0	1	0	0	0	0	1	0	1	3	3	5	0	0	1	1	0	0	0	1	6.00	1.00	0.45
1012	29	3	2	0	0	0	0	0	0	0	0	0	1	0	3	3	3	5	0	0	1	1	0	1	1	1	2.00	3.00	1.72
1013	75	1	1	0	0	0	0	1	1	0	0	0	1	0	1	2	1	3	1	0	1	1	1	1	1	1	7.00	1.00	1.15
1016	64	2	1	0	0	0	0	1	0	0	0	0	1	0	1	3	2	2	1	1	1	1	1	1	1	1	5.00	1.00	0.66
1017	65	2	1	0	0	0	0	1	0	0	0	0	1	0	1	3	3	5	0	0	0	0	0	0	0	1	6.00	1.00	0.45
1018	68	1	1	0	0	0	0	1	0	0	0	0	1	0	1	1	1	1	1	0	1	1	0	0	0	1	6.00	1.00	0.45
1019	65	3	1	0	0	0	0	1	0	0	0	0	1	0	1	3	3	5	0	0	1	1	0	1	0	1	6.00	1.00	0.45
1020	37	3	1	0	0	0	0	1	0	0	0	0	1	0	1	1	1	2	0	0	1	0	1	0	0	1	3.00	1.00	0.61
1022	69	5	8	0	1	0	0	0	0	1	0	0	0	0	3	3	3	5	0	0	0	1	0	0	0	1	6.00	1.00	0.45
1024	72	3	2	0	0	0	0	1	0	0	0	0	1	0	1	3	3	5	0	0	0	0	0	1	0	1	6.00	1.00	0.45
1026	75	3	2	0	0	0	0	1	1	0	0	0	1	0	1	3	3	5	0	0	0	0	0	0	0	1	7.00	1.00	1.15
1027	68	3	3	1	0	0	0	1	0	0	0	0	1	0	3	3	3	4	0	0	1	1	0	0	0	1	6.00	5.00	0.74
1030	73	3	1	0	0	0	0	1	1	0	0	0	1	0	1	2	2	3	0	0	0	0	0	0	0	1	6.00	1.00	0.45
1032	67	2	1	0	0	0	0	1	0	0	0	0	1	0	1	3	3	5	0	0	0	0	0	0	0	1	6.00	1.00	0.45
1033	75	2	1	0	0	0	0	1	1	0	0	0	1	0	1	3	3	3	0	0	0	0	0	1	0	1	7.00	1.00	1.15
1034	50	2	4	1	0	0	0	1	0	0	0	0	1	0	3	3	3	3	0	0	0	1	0	0	0	1	4.00	1.00	0.92
1035	73	2	1	0	0	0	0	1	0	0	0	0	1	0	1	3	3	5	0	0	0	0	0	0	0	1	6.00	1.00	0.45
1036	21	1	3	1	0	1	0	0	0	1	0	0	0	0	1	1	1	1	1	1	1	0	0	0	1	1	1.00	3.00	2.68
1038	57	3	3	0	0	0	0	1	0	0	0	0	1	0	1	2	2	1	0	0	1	1	1	1	1	1	5.00	3.00	1.87
1041	60	1	4	0	0	0	0	0	1	0	0	0	0	0	1	3	3	5	0	0	1	1	0	0	0	1	5.00	1.00	0.66
1044	43	2	1	0	0	0	0	1	1	0	0	0	1	0	1	3	2	5	0	0	1	1	0	0	0	1	3.00	3.00	3.04
1045	75	3	2	0	0	0	0	1	0	0	0	0	0	0	1	2	2	5	0	0	1	0	0	0	0	1	7.00	1.00	1.15
1046	75	3	8	1	0	0	0	0	0	1	0	1	0	0	3	3	3	5	0	0	1	1	0	1	0	1	7.00	1.00	1.15
1048	73	3	1	0	0	0	0	1	0	0	0	0	0	0	1	3	3	5	0	0	1	0	0	0	0	1	6.00	5.00	0.74
1050	53	2	1	0	0	0	0	0	0	0	0	0	1	0	1	3	3	5	0	0	0	0	0	0	0	1	4.00	1.00	0.92
1052	57	3	8	1	0	0	0	0	0	1	1	0	0	0	3	2	2	1	1	0	1	1	0	0	0	1	5.00	1.00	0.66
1053	74	2	3	1	0	0	0	0	0	0	0	0	0	0	3	3	3	4	0	0	1	1	0	1	0	1	6.00	1.00	0.45
1054	71	3	1	0	0	0	0	1	1	0	0	0	1	0	3	3	3	5	0	0	0	0	0	0	0	1	6.00	1.00	0.45
1055	69	2	1	0	0	0	0	1	0	0	0	0	1	0	1	3	3	4	0	0	1	1	0	1	0	1	6.00	1.00	0.45
1056	44	1	7	1	0	0	0	0	1	0	1	1	0	0	3	2	3	5	0	0	0	0	0	0	0	1	3.00	2.00	1.34
1057	45	3	2	1	0	0	0	1	1	0	0	0	1	0	1	3	3	5	0	0	0	1	0	1	0	1	4.00	1.00	0.92
1059	64	3	1	0	0	0	0	1	1	0	0	0	1	0	1	3	3	4	0	0	0	0	0	0	0	1	5.00	1.00	0.66
1060	74	3	1	0	0	0	0	1	1	0	0	0	1	0	1	3	3	5	0	0	0	1	0	0	0	1	6.00	1.00	0.45
1062	31	3	3	0	0	0	0	0	1	0	1	0	0	0	1	2	2	2	0	0	1	1	0	0	0	1	2.00	3.00	1.72
1066	75	3	1	0	0	0	0	1	1	0	0	0	1	0	1	3	3	5	0	0	0	1	0	0	0	1	7.00	1.00	1.15
1069	33	1	1	0	0	0	0	1	0	0	0	0	1	0	1	1	1	3	0	0	0	0	0	0	1	1	2.00	1.00	1.16
1071	64	2	7	1	0	0	0	0	0	0	1	1	0	0	3	2	2	2	1	0	1	1	1	1	1	1	5.00	1.00	0.66
1072	54	2	1	0	0	0	0	1	0	0	0	0	1	0	1	3	3	5	0	0	0	1	0	0	0	1	4.00	1.00	0.92
1074	69	3	8	0	0	0	0	0	0	1	1	0	0	0	3	3	3	5	0	0	1	1	0	0	0	1	6.00	1.00	0.45
1075	26	2	4	0	0	0	0	0	0	0	0	0	0	0	3	3	3	5	0	0	1	1	0	1	0	1	2.00	1.00	1.16
1076	70	3	5	1	1	0	0	0	0	0	1	1	0	0	1	3	3	5	0	0	1	1	0	1	0	1	6.00	1.00	0.45
1077	75	2	1	0	0	0	0	1	0	0	0	0	1	0	1	3	3	4	0	0	1	1	0	0	0	1	7.00	1.00	1.15
1080	70	2	1	0	0	0	0	1	1	0	0	0	1	0	1	3	3	5	0	0	0	1	0	0	0	1	6.00	1.00	0.45
1081	74	2	1	0	0	0	0	1	0	0	0	0	1	0	1	3	3	4	0	0	0	0	0	0	0	1	6.00	1.00	0.45
1082	66	4	1	0	0	0	0	1	0	0	0	0	1	0	1	3	3	5	0	0	1	1	0	1	0	1	6.00	1.00	0.45
1085	33	3	3	0	0	0	0	0	0	0	1	1	1	0	3	3	2	5	0	0	1	1	1	1	0	1	2.00	1.00	1.16
1088	75	1	1	0	0	0	0	1	0	0	0	0	1	0	1	3	3	4	0	0	0	0	0	0	0	1	7.00	1.00	1.15
1091	68	3	1	0	0	0	0	1	0	0	0	0	1	0	1	3	3	5	0	0	1	1	1	1	1	1	6.00	1.00	0.45
1100	60	3	1	0	0	0	0	1	0	0	0	0	1	0	1	3	1	1	1	1	1	1	0	1	0	1	5.00	1.00	0.66
1101	64	3	3	1	0	0	0	1	0	0	0	0	0	0	1	3	1	4	0	0	1	1	1	1	1	1	5.00	1.00	0.66
1102	68	2	1	0	0	0	0	1	0	0	0	0	1	0	1	3	3	4	0	0	0	0	0	0	0	1	6.00	1.00	0.45
1103	72	2	1	0	0	0	0	1	1	0	0	0	1	0	1	3	3	5	0	0	0	1	0	0	0	1	6.00	1.00	0.45
1104	53	3	2	0	0	0	0	1	1	0	0	0	0	0	1	3	3	5	0	0	1	1	0	0	0	1	4.00	1.00	0.92
1106	48	3	3	1	0	0	0	0	0	0	0	0	1	0	1	3	3	5	0	0	1	0	0	1	0	1	4.00	1.00	0.92
1111	64	3	2	1	0	0	0	0	1	0	1	1	0	0	3	3	3	5	0	0	1	1	0	1	0	1	5.00	1.00	0.66
1112	43	3	2	1	0	0	0	1	1	0	0	0	1	0	1	3	3	5	0	0	1	1	0	1	1	1	3.00	1.00	0.61
1118	65	2	1	0	0	0	0	1	1	0	1	0	1	0	1	3	1	4	1	0	1	1	1	1	1	1	6.00	2.00	1.28
1121	49	3	2	0	0	0	0	1	0	0	0	0	0	0	3	3	3	5	0	0	0	1	0	0	0	1	4.00	1.00	0.92
1122	75	3	1	0	0	0	0	1	1	0	0	0	1	0	1	3	3	5	0	0	0	0	0	0	0	1	7.00	1.00	1.15
1123	59	2	1	0	0	0	0	1	0	0	0	0	1	0	1	3	3	5	0	0	1	0	0	0	0	1	5.00	1.00	0.66
1124	65	3	1	0	0	0	0	1	0	0	0	0	0	0	2	3	3	3	0	0	0	1	0	1	0	1	6.00	1.00	0.45
1125	75	3	3	0	0	0	0	1	0	0	0	0	1	0	1	3	3	2	0	0	1	1	0	0	0	1	7.00	1.00	1.15
1126	69	3	1	0	0	0	0	1	1	0	0	0	1	0	1	3	3	5	0	0	0	0	0	0	0	1	6.00	1.00	0.45
1127	61	3	2	1	0	0	0	0	0	0	0	0	1	0	3	3	3	4	0	0	1	1	0	1	0	1	5.00	1.00	0.66
1128	70	2	1	0	0	0	0	1	1	0	0	0	1	0	1	3	3	5	0	0	0	1	0	0	0	1	6.00	1.00	0.45
1130	72	3	3	0	1	0	0	0	1	0	0	0	0	0	3	2	3	3	0	0	1	1	1	1	1	1	6.00	1.00	0.45
1131	66	1	1	0	0	0	0	1	0	0	0	0	1	0	1	3	2	5	0	0	0	0	0	0	0	1	6.00	1.00	0.45
1132	62	3	2	0	0	0	0	1	0	0	0	0	0	0	1	3	3	5	0	0	1	1	0	1	0	1	5.00	1.00	0.66
1133	67	2	1	0	0	0	0	1	1	0	0	0	1	0	1	3	3	4	1	0	1	1	0	1	0	1	6.00	1.00	0.45
1136	61	1	1	0	0	0	0	1	0	0	0	0	1	0	1	1	1	4	0	0	0	1	0	1	0	1	5.00	1.00	0.66
1138	60	3	3	1	0	0	0	1	0	0	0	0	1	0	3	3	3	5	0	0	1	1	0	1	1	1	5.00	1.00	0.66
1139	69	3	1	0	0	0	0	1	0	0	0	0	1	0	1	1	1	1	1	0	0	0	0	0	0	1	6.00	1.00	0.45
1141	30	3	8	0	0	0	0	0	0	0	0	0	0	0	3	3	3	2	0	0	0	0	0	0	0	1	2.00	2.00	1.14
1142	70	2	1	0	0	0	0	1	0	0	0	0	1	0	3	3	3	5	0	0	1	1	0	0	0	1	6.00	1.00	0.45
1143	64	1	1	0	0	0	0	1	1	0	0	0	1	0	1	2	1	5	0	0	0	1	0	0	0	1	5.00	4.00	0.32
1145	75	3	8	1	0	1	0	0	0	1	1	1	0	0	3	3	2	4	0	0	0	0	0	1	0	1	7.00	1.00	1.15
1149	63	1	8	1	1	1	0	0	0	1	1	1	0	1	2	3	3	5	0	0	1	1	0	1	0	1	5.00	1.00	0.66
1150	28	3	3	0	0	0	0	1	1	0	0	0	1	0	1	2	2	3	1	0	1	1	0	0	1	1	2.00	1.00	1.16
1152	75	2	1	0	0	0	0	1	1	0	0	0	1	0	1	3	3	4	0	0	0	0	0	0	0	1	7.00	1.00	1.15
1153	67	4	4	0	0	0	0	1	1	0	0	0	0	0	3	3	2	4	0	0	1	1	0	1	0	1	6.00	1.00	0.45
1155	67	2	4	1	0	0	0	0	0	1	1	1	0	0	2	3	3	1	0	0	1	1	0	0	0	1	6.00	1.00	0.45
1156	34	2	8	0	0	0	0	0	0	0	0	0	0	0	3	3	3	3	0	0	0	0	0	0	0	1	2.00	1.00	1.16
1157	75	3	2	0	0	0	0	1	1	0	0	0	1	0	1	3	3	5	0	0	1	1	0	1	0	1	7.00	1.00	1.15
1158	66	2	1	0	0	0	0	1	0	0	0	0	1	0	1	3	3	5	0	0	1	0	0	0	0	1	6.00	1.00	0.45
1160	40	1	1	0	0	0	0	1	0	0	0	0	1	0	1	1	1	1	0	0	1	0	1	0	1	1	3.00	1.00	0.61
1161	50	4	1	0	0	0	0	1	0	0	0	0	1	0	1	1	1	2	0	0	0	0	0	0	0	1	4.00	1.00	0.92
1168	71	4	1	0	0	0	0	1	1	0	0	0	1	0	1	3	2	5	0	0	1	1	0	1	0	1	6.00	1.00	0.45
1169	51	5	8	0	1	1	0	0	0	1	1	1	0	1	3	3	3	5	0	0	0	0	0	0	0	1	4.00	1.00	0.92
1170	46	1	2	0	0	0	0	1	0	0	0	0	0	0	3	3	3	5	0	0	0	0	0	0	0	1	4.00	1.00	0.92
1172	67	3	2	0	0	0	0	1	0	0	1	0	0	0	1	3	3	3	0	0	1	1	1	1	1	1	6.00	1.00	0.45
1175	72	2	2	0	0	0	0	1	0	0	0	0	1	0	1	3	3	5	0	0	1	0	0	1	0	1	6.00	1.00	0.45
1176	66	1	1	0	0	0	0	1	1	0	0	0	1	0	1	3	1	5	1	0	1	1	1	1	1	1	6.00	3.00	1.85
1178	65	2	1	0	0	0	0	1	1	0	0	0	1	0	3	3	3	5	0	0	1	1	0	1	0	1	6.00	1.00	0.45
1179	33	2	4	1	0	0	0	0	0	0	0	0	1	0	2	2	1	1	0	1	0	0	1	1	0	1	2.00	1.00	1.16
1181	50	2	1	0	0	0	0	1	0	0	0	0	1	0	1	2	3	4	0	0	0	0	0	1	1	1	4.00	1.00	0.92
1184	25	3	2	1	0	0	0	0	0	0	0	0	0	0	1	1	1	2	1	0	1	1	1	1	1	1	2.00	3.00	1.72
1186	25	3	5	0	1	0	1	0	0	0	1	0	1	0	3	2	3	4	0	0	1	1	0	1	0	1	2.00	1.00	1.16
1188	70	3	3	0	0	0	0	1	1	0	0	0	1	0	1	3	2	4	0	0	1	1	0	1	0	1	6.00	5.00	0.74
1190	75	2	1	0	0	0	0	1	1	0	0	0	1	0	1	3	3	5	0	0	1	0	0	0	0	1	7.00	1.00	1.15
1191	39	2	1	0	0	0	0	1	0	0	0	0	1	0	1	2	1	4	0	0	0	1	0	1	0	1	3.00	1.00	0.61
1193	30	2	1	0	0	0	1	0	0	0	0	0	1	0	1	1	1	2	1	0	1	0	0	1	0	1	2.00	1.00	1.16
1195	48	2	1	0	0	0	0	1	0	0	0	0	0	0	1	3	3	5	0	0	0	0	0	0	0	1	4.00	1.00	0.92
1196	35	1	5	0	0	1	1	0	0	0	0	0	1	0	1	1	1	2	0	0	0	1	0	1	1	1	3.00	1.00	0.61
1198	50	1	3	0	0	0	0	1	0	0	0	0	1	0	1	3	3	5	0	0	0	0	0	0	0	1	4.00	1.00	0.92
1199	72	1	1	0	0	0	0	1	0	0	0	0	1	0	1	3	3	5	0	0	1	1	0	0	1	1	6.00	1.00	0.45
1200	74	2	4	1	0	0	0	1	0	0	0	0	1	0	3	2	2	2	0	0	1	1	0	0	0	1	6.00	1.00	0.45
1203	73	2	1	0	0	0	0	1	0	0	0	0	1	0	1	3	3	5	0	0	0	1	0	1	0	1	6.00	1.00	0.45
1205	75	4	1	0	0	0	0	1	0	0	0	0	1	0	1	3	3	4	0	0	0	0	0	1	0	1	7.00	1.00	1.15
1206	75	3	1	0	0	0	0	1	0	0	0	0	1	0	1	1	1	3	0	0	0	1	1	1	1	1	7.00	1.00	1.15
1207	62	3	6	1	0	0	0	0	0	0	0	0	0	0	3	3	3	5	0	0	1	1	0	0	0	1	5.00	1.00	0.66
1208	41	2	1	0	0	0	0	1	0	0	0	0	1	0	1	3	3	5	0	0	0	1	1	0	0	1	3.00	1.00	0.61
1209	62	1	1	0	0	0	0	1	1	0	0	0	1	0	1	3	3	2	0	0	0	0	0	0	0	1	5.00	1.00	0.66
1210	68	3	1	0	0	0	0	1	1	0	0	0	1	0	1	3	3	4	0	0	0	1	0	0	0	1	6.00	1.00	0.45
1211	54	1	5	1	0	0	0	1	1	0	0	0	0	0	3	2	2	3	0	0	1	1	0	0	0	1	4.00	4.00	0.40
1212	75	2	1	0	0	0	0	0	0	0	0	0	0	0	1	3	3	5	0	0	1	1	0	1	0	1	7.00	1.00	1.15
1213	69	3	1	0	0	0	0	1	0	0	0	0	0	0	1	2	2	4	0	0	0	1	0	0	0	1	6.00	1.00	0.45
1214	25	3	2	0	0	0	0	1	0	0	0	0	0	0	1	2	2	3	0	0	0	0	0	1	0	1	2.00	1.00	1.16
1215	58	2	1	0	0	0	0	1	1	0	0	0	1	0	1	3	3	5	0	0	0	0	0	0	0	1	5.00	1.00	0.66
1216	75	4	4	0	0	0	0	0	0	0	0	0	0	0	1	3	2	4	0	0	1	1	0	0	0	1	7.00	1.00	1.15
1217	65	4	4	0	0	0	0	0	1	0	0	1	0	0	3	3	3	5	0	0	1	1	0	0	0	1	6.00	1.00	0.45
1218	73	1	1	0	0	0	0	1	0	0	0	0	1	0	1	3	1	4	1	0	0	0	0	1	0	1	6.00	1.00	0.45
1221	67	2	4	0	0	0	0	1	0	0	0	0	0	0	3	3	3	5	0	0	0	0	0	0	0	1	6.00	1.00	0.45
1222	58	3	4	1	1	0	0	0	0	0	1	0	0	0	3	1	2	1	1	0	1	1	1	1	1	1	5.00	1.00	0.66
1224	67	1	3	0	0	0	0	1	1	0	0	0	0	0	1	2	2	3	0	0	0	1	1	1	1	1	6.00	1.00	0.45
1228	75	3	2	0	0	0	0	1	1	0	0	0	1	0	1	3	3	5	0	0	0	0	0	1	0	1	7.00	3.00	5.85
1229	30	1	1	1	0	0	0	1	0	0	0	0	1	0	1	1	1	1	0	0	0	1	0	0	0	1	2.00	4.00	0.28
1230	75	3	1	0	0	0	0	1	1	0	0	0	1	0	1	3	3	5	0	0	1	1	0	1	0	1	7.00	1.00	1.15
1231	73	3	1	0	0	0	0	0	0	0	0	0	1	0	1	3	3	5	0	0	0	1	0	0	0	1	6.00	1.00	0.45
1233	66	1	8	0	1	1	0	0	0	1	1	1	0	0	2	3	3	5	0	0	0	0	0	0	0	1	6.00	1.00	0.45
1236	53	5	6	1	1	0	0	0	0	1	0	1	0	1	3	3	3	5	0	0	0	0	0	0	0	1	4.00	1.00	0.92
1237	24	2	1	0	0	0	0	1	0	0	0	0	1	0	1	1	1	3	0	0	0	1	0	1	0	1	1.00	2.00	1.51
1239	27	1	1	0	0	0	1	0	0	0	0	1	0	0	1	3	3	5	0	0	0	0	0	0	0	1	2.00	1.00	1.16
1240	57	3	3	1	0	0	0	1	1	0	1	0	0	0	1	1	1	1	1	0	1	0	0	1	1	1	5.00	2.00	2.26
1241	40	1	1	0	0	0	0	0	0	0	0	1	1	0	2	3	3	1	0	0	1	1	0	0	0	1	3.00	1.00	0.61
1242	70	2	1	0	0	0	0	1	0	0	0	0	1	0	1	3	3	5	0	0	1	1	0	1	0	1	6.00	1.00	0.45
1244	58	3	2	0	0	0	0	1	1	0	0	0	1	0	1	2	2	4	0	0	0	1	0	1	0	1	5.00	1.00	0.66
1246	67	3	1	0	0	0	0	1	0	0	0	0	1	0	1	3	2	3	1	0	1	1	0	1	0	1	6.00	1.00	0.45
1250	66	2	8	1	1	1	0	0	0	1	1	1	0	1	2	3	3	5	0	0	0	0	0	0	0	1	6.00	1.00	0.45
1251	75	2	1	0	0	0	0	1	1	0	0	0	1	0	1	3	3	5	0	0	1	0	0	1	0	1	7.00	1.00	1.15
1255	59	3	2	0	0	0	0	1	0	0	0	0	0	0	3	3	3	5	0	0	1	1	0	0	0	1	5.00	1.00	0.66
1256	66	2	2	0	0	0	0	1	0	0	0	0	1	0	1	1	3	2	0	0	0	0	0	0	0	1	6.00	1.00	0.45
1257	57	3	3	0	0	0	0	0	0	0	0	0	0	0	1	2	2	3	0	0	0	0	0	0	0	1	5.00	1.00	0.66
1258	41	3	6	0	0	0	0	0	0	0	1	1	0	0	3	2	1	2	1	0	1	1	0	1	0	1	3.00	1.00	0.61
1260	75	3	2	0	0	0	0	1	1	0	0	0	1	0	3	2	2	3	0	0	1	1	1	1	1	1	7.00	1.00	1.15
1261	35	3	4	0	0	0	0	0	0	0	0	0	0	0	3	2	2	3	0	0	1	1	0	1	1	1	3.00	1.00	0.61
1262	51	2	8	1	1	1	0	0	0	1	1	1	0	1	2	3	3	5	0	0	0	0	0	0	0	1	4.00	1.00	0.92
1264	48	2	8	1	0	0	0	0	0	1	1	1	0	1	2	3	3	3	0	0	1	1	1	1	0	1	4.00	1.00	0.92
1266	35	4	8	0	0	0	0	0	0	1	0	1	0	0	3	3	3	5	0	0	0	1	0	0	0	1	3.00	1.00	0.61
1267	34	2	2	0	0	0	0	0	0	0	0	0	0	0	1	1	1	2	0	0	1	1	1	0	0	1	2.00	3.00	1.72
1268	22	2	7	1	0	1	0	0	0	0	1	0	0	0	3	3	3	4	0	0	1	1	0	0	0	1	1.00	1.00	2.04
1269	71	3	1	0	0	0	0	1	0	0	0	0	1	0	1	3	3	5	0	0	1	0	0	0	0	1	6.00	1.00	0.45
1272	66	2	3	1	0	0	0	1	0	0	0	0	1	0	1	1	1	3	0	0	1	1	0	1	0	1	6.00	1.00	0.45
1273	57	1	7	1	0	0	0	0	0	0	0	1	0	0	3	2	2	2	0	0	1	1	0	0	0	1	5.00	5.00	1.64
1274	68	2	1	0	0	0	0	1	0	0	0	0	1	0	1	3	3	5	0	0	0	1	0	0	0	1	6.00	1.00	0.45
1277	67	4	1	0	0	0	0	1	0	0	0	0	1	0	1	3	3	5	0	0	1	1	0	0	0	1	6.00	1.00	0.45
1278	72	1	1	0	0	0	0	1	0	0	0	0	1	0	1	3	1	3	0	0	1	1	0	0	0	1	6.00	1.00	0.45
1279	34	3	8	0	0	0	0	0	0	0	0	1	0	0	3	3	3	5	0	0	1	1	0	1	1	1	2.00	1.00	1.16
1280	69	3	1	0	0	0	0	1	1	0	0	0	1	0	1	2	2	4	0	0	0	0	0	1	0	1	6.00	1.00	0.45
1281	42	1	4	0	0	0	0	1	0	0	0	0	1	0	1	3	3	3	0	0	1	0	0	0	0	1	3.00	1.00	0.61
1283	61	2	2	0	0	0	0	1	1	0	0	0	1	0	1	3	3	5	1	0	1	1	0	1	1	1	5.00	1.00	0.66
1285	64	3	1	0	0	0	0	1	1	0	0	0	0	0	1	3	3	4	0	0	0	0	0	0	0	1	5.00	1.00	0.66
1286	20	1	6	1	0	1	0	0	0	0	1	0	0	0	2	3	3	5	0	0	0	0	0	0	0	1	1.00	1.00	2.04
1287	64	2	1	1	0	0	0	1	0	0	0	0	1	0	1	2	2	3	0	0	1	1	0	1	0	1	5.00	5.00	1.64
1290	68	2	1	0	0	0	0	1	0	0	0	0	1	0	1	3	3	5	0	0	0	1	0	0	0	1	6.00	1.00	0.45
1291	65	3	2	0	0	0	0	1	0	0	1	1	0	0	1	2	2	1	1	0	1	1	1	0	1	1	6.00	1.00	0.45
1292	56	4	2	1	0	0	0	0	1	0	0	0	0	0	1	3	2	4	0	1	1	1	1	1	1	1	5.00	3.00	1.87
1293	57	1	1	0	0	0	0	1	1	0	0	0	1	0	1	3	3	5	0	0	1	1	0	0	0	1	5.00	1.00	0.66
1296	62	3	4	1	0	0	0	1	1	0	1	1	1	0	3	1	1	1	0	0	0	1	0	0	0	1	5.00	1.00	0.66
1297	27	5	8	1	1	0	0	0	0	1	1	1	0	0	3	3	3	5	0	0	1	1	0	1	0	1	2.00	1.00	1.16
1299	36	1	1	0	0	0	0	1	0	0	0	0	1	0	1	3	2	2	0	0	1	0	0	1	1	1	3.00	3.00	3.04
1301	69	3	1	0	0	0	0	1	0	0	0	0	0	0	1	3	3	4	0	0	1	0	0	0	0	1	6.00	1.00	0.45
1302	68	3	1	0	0	0	0	1	0	0	0	0	1	0	1	3	3	5	0	0	1	1	0	0	0	1	6.00	1.00	0.45
1304	56	3	3	0	0	0	0	1	0	0	0	0	0	0	3	2	1	3	0	0	0	1	0	0	0	1	5.00	1.00	0.66
1305	70	2	1	1	0	0	0	0	0	0	1	0	0	0	3	3	2	3	0	0	1	1	1	0	0	1	6.00	1.00	0.45
1306	67	1	1	0	0	0	0	0	1	0	0	0	1	0	3	3	3	5	0	0	1	1	0	0	0	1	6.00	1.00	0.45
1307	53	4	1	0	0	0	0	1	0	0	0	0	1	0	3	1	1	2	1	0	1	1	1	1	1	1	4.00	2.00	3.14
1310	46	4	3	0	0	0	0	1	1	0	0	0	1	0	1	3	3	5	1	0	1	1	0	0	0	1	4.00	1.00	0.92
1311	22	3	8	0	0	0	0	1	0	0	0	0	1	0	1	3	3	5	0	0	0	1	0	0	0	1	1.00	1.00	2.04
1312	24	1	2	0	0	1	0	0	0	0	0	1	0	1	2	2	3	2	0	0	0	1	0	0	0	1	1.00	1.00	2.04
1314	54	4	7	1	0	0	0	0	0	1	1	1	0	0	3	3	3	5	0	0	1	1	0	0	0	1	4.00	1.00	0.92
1315	67	2	4	1	1	0	0	0	0	0	1	1	0	0	2	3	3	4	0	0	1	1	0	1	0	1	6.00	3.00	1.85
1316	72	3	4	0	0	0	0	1	1	0	0	0	1	0	1	3	3	4	0	0	1	0	0	0	0	1	6.00	1.00	0.45
1317	57	2	1	1	0	0	0	1	0	0	0	0	0	0	1	1	1	1	0	0	0	0	0	0	0	1	5.00	1.00	0.66
1319	73	1	1	0	0	0	0	1	0	0	0	0	1	0	1	3	3	5	0	0	0	1	0	0	0	1	6.00	1.00	0.45
1321	67	2	1	0	0	0	0	1	0	0	0	0	1	0	1	2	2	5	0	0	0	0	0	1	0	1	6.00	1.00	0.45
1322	68	2	1	0	0	0	0	1	1	0	0	0	1	0	1	3	3	5	0	1	1	1	1	1	0	1	6.00	1.00	0.45
1323	74	3	1	0	0	0	0	1	1	0	0	0	1	0	1	3	3	5	0	0	1	0	0	0	0	1	6.00	1.00	0.45
1327	68	3	7	1	0	0	0	0	0	0	0	1	0	0	3	3	3	5	0	0	1	1	0	1	0	1	6.00	1.00	0.45
1328	50	3	1	0	0	0	0	1	0	0	0	0	1	0	1	3	3	4	0	0	0	0	0	0	0	1	4.00	1.00	0.92
1329	42	5	8	1	1	0	0	0	0	1	1	1	0	1	2	3	3	5	0	0	0	0	0	0	0	1	3.00	3.00	3.04
1332	69	2	1	0	0	0	0	1	0	0	0	0	0	0	1	2	2	2	1	1	1	1	1	1	1	1	6.00	2.00	1.28
1334	58	2	4	0	0	0	0	0	0	0	0	0	1	0	1	3	3	3	0	0	1	1	0	1	1	1	5.00	1.00	0.66
1335	27	4	7	1	0	0	0	0	0	0	0	0	0	0	3	3	3	5	0	0	1	1	0	0	0	1	2.00	3.00	1.72
1337	59	3	4	0	0	0	0	0	0	0	0	0	0	0	2	2	2	3	0	0	0	0	0	0	0	1	5.00	1.00	0.66
1338	51	3	1	0	0	0	0	1	0	0	0	0	1	0	1	3	3	5	0	0	1	1	0	0	0	1	4.00	1.00	0.92
1340	75	2	1	0	0	0	0	1	0	0	0	0	1	0	1	3	3	5	0	0	0	0	0	0	0	1	7.00	1.00	1.15
1342	72	2	4	1	0	0	0	0	0	0	1	1	0	0	2	3	3	4	0	0	1	1	1	1	0	1	6.00	1.00	0.45
1343	24	3	2	0	0	0	0	1	1	0	0	0	0	0	1	3	3	5	0	0	1	1	0	0	0	1	1.00	3.00	2.68
1344	64	3	7	1	1	0	0	0	0	1	1	1	0	0	2	3	3	5	0	0	0	1	0	0	0	1	5.00	3.00	1.87
1345	25	3	7	1	0	0	0	0	1	1	0	1	0	0	3	3	3	5	0	0	1	1	0	0	0	1	2.00	1.00	1.16
1346	63	1	1	0	0	0	0	1	1	0	0	0	1	0	1	1	1	2	1	0	1	0	1	1	0	1	5.00	3.00	1.87
1347	34	1	1	0	0	0	0	1	0	0	0	0	1	0	1	1	1	5	0	0	0	0	0	0	0	1	2.00	1.00	1.16
1348	74	3	1	1	0	0	0	1	0	0	0	0	0	0	1	3	3	5	0	0	0	0	0	0	0	1	6.00	5.00	0.74
1349	75	2	8	0	0	0	0	1	1	0	0	1	1	0	2	2	2	1	1	0	1	1	1	1	0	1	7.00	1.00	1.15
1351	41	2	1	1	0	0	0	1	0	0	1	0	0	0	1	3	3	5	0	0	1	1	0	0	0	1	3.00	1.00	0.61
1352	68	2	1	0	0	0	0	1	1	0	0	0	1	0	1	3	3	4	0	0	1	1	1	1	1	1	6.00	1.00	0.45
1353	51	1	1	0	0	0	0	1	0	0	0	0	1	0	1	3	3	5	0	0	0	0	0	0	0	1	4.00	1.00	0.92
1354	59	3	1	0	0	0	0	1	0	0	0	0	1	0	1	3	3	5	0	0	0	0	0	0	0	1	5.00	1.00	0.66
1355	21	3	3	1	0	0	0	1	0	0	1	0	0	0	3	3	3	5	0	0	1	1	0	0	0	1	1.00	1.00	2.04
1356	75	3	5	1	0	0	0	0	0	0	1	1	0	0	3	3	3	4	0	0	1	1	0	1	0	1	7.00	1.00	1.15
1359	49	3	3	1	0	1	0	1	0	0	0	0	1	0	1	2	2	3	0	0	1	1	0	0	0	1	4.00	1.00	0.92
1360	36	4	3	0	0	0	0	1	0	0	1	0	0	0	1	3	1	4	0	0	1	1	0	1	0	1	3.00	1.00	0.61
1361	21	3	3	0	0	0	0	1	1	0	0	0	1	0	3	2	2	5	0	0	1	1	0	0	0	1	1.00	3.00	2.68
1363	49	3	1	0	0	0	0	1	0	0	0	0	1	0	1	3	3	5	0	0	1	1	0	0	0	1	4.00	1.00	0.92
1364	32	3	1	0	0	0	0	1	1	0	0	0	1	0	1	1	1	2	1	1	1	1	1	1	1	1	2.00	1.00	1.16
1365	23	2	4	1	0	0	0	1	0	0	1	1	1	0	1	2	2	2	1	1	1	0	0	0	0	1	1.00	4.00	0.20
1367	75	3	1	0	0	0	0	1	1	0	0	0	1	0	1	3	3	5	0	0	1	1	0	1	0	1	7.00	1.00	1.15
1371	64	3	1	0	0	0	0	1	0	0	0	0	1	0	1	3	3	5	0	0	1	1	0	0	0	1	5.00	1.00	0.66
1372	62	3	8	0	0	0	0	1	0	0	0	0	0	0	3	3	3	5	0	0	0	0	0	0	0	1	5.00	1.00	0.66
1373	66	2	3	0	0	0	0	1	1	0	0	0	1	0	1	3	3	4	0	0	0	0	0	0	0	1	6.00	1.00	0.45
1374	64	2	1	0	0	0	0	1	0	0	0	0	1	0	1	3	3	5	0	0	1	1	0	1	0	1	5.00	1.00	0.66
1377	18	3	3	0	0	0	0	0	0	0	0	0	1	0	1	1	1	2	0	0	0	1	1	0	0	1	1.00	3.00	2.68
1378	35	2	1	0	0	0	0	1	0	0	0	0	1	0	1	2	1	2	0	1	0	0	1	1	0	1	3.00	1.00	0.61
1379	34	2	1	0	0	0	0	1	1	0	0	0	1	0	1	3	3	5	0	0	1	1	0	1	0	1	2.00	1.00	1.16
1381	48	2	1	0	0	0	0	1	1	0	0	0	1	0	1	2	2	4	1	0	1	1	1	1	1	1	4.00	1.00	0.92
1383	51	4	2	0	0	0	0	1	0	0	0	0	0	0	3	2	2	5	0	0	1	1	0	0	0	1	4.00	1.00	0.92
1385	47	3	3	0	0	0	0	0	0	0	0	0	0	0	3	2	2	3	0	0	1	1	1	1	0	1	4.00	1.00	0.92
1388	63	2	1	0	0	0	0	1	0	0	0	0	1	0	1	1	1	4	0	0	0	0	0	0	0	1	5.00	1.00	0.66
1389	62	3	3	1	0	0	0	0	0	0	0	0	0	0	3	3	3	5	0	0	0	0	0	0	0	1	5.00	1.00	0.66
1390	53	1	8	0	1	1	0	0	0	1	1	0	0	0	2	3	3	5	0	0	1	1	0	0	0	1	4.00	1.00	0.92
1391	21	2	1	0	0	0	0	1	0	0	0	0	1	0	1	3	3	5	0	0	1	1	0	0	0	1	1.00	1.00	2.04
1392	40	3	1	0	0	0	0	1	1	0	0	0	1	0	1	3	3	4	0	0	1	1	0	1	0	1	3.00	1.00	0.61
1393	55	3	8	0	0	0	0	0	0	1	0	0	0	0	3	3	3	5	0	0	1	1	0	0	0	1	5.00	1.00	0.66
1394	66	3	2	0	0	0	0	1	0	0	0	0	1	0	1	3	3	5	0	0	1	0	0	0	0	1	6.00	1.00	0.45
1397	42	2	8	0	0	0	0	0	0	0	1	0	0	0	3	3	3	5	0	0	1	0	0	0	0	1	3.00	1.00	0.61
1398	28	4	8	1	1	1	1	0	0	1	1	1	0	0	3	3	3	3	0	0	0	0	0	0	0	1	2.00	1.00	1.16
1399	40	4	4	1	0	0	0	0	0	0	0	0	0	0	3	2	2	4	1	0	1	1	0	1	1	1	3.00	1.00	0.61
1400	50	3	4	1	0	0	0	1	0	0	1	0	0	0	3	2	2	2	0	0	1	1	0	0	0	1	4.00	1.00	0.92
1404	57	1	7	1	0	0	0	1	0	0	0	0	0	0	3	3	3	5	0	0	0	1	0	0	0	1	5.00	1.00	0.66
1405	54	4	8	1	0	0	0	0	0	0	0	1	0	0	2	1	2	4	0	0	1	1	1	1	1	1	4.00	1.00	0.92
1406	40	4	6	0	0	0	0	0	1	0	0	0	1	0	3	3	3	5	0	0	0	0	0	0	0	1	3.00	2.00	1.34
1408	71	2	1	0	0	0	0	1	1	0	0	0	1	0	1	2	2	4	0	0	1	1	0	0	0	1	6.00	1.00	0.45
1409	26	3	3	0	0	0	1	1	1	0	0	0	0	0	2	2	1	3	0	0	1	0	0	1	0	1	2.00	1.00	1.16
1412	65	3	1	1	0	0	0	1	0	0	0	0	1	0	1	3	1	5	0	0	1	1	0	1	0	1	6.00	1.00	0.45
1413	74	2	1	0	0	0	0	0	0	0	0	0	1	0	1	3	3	5	0	0	0	1	0	1	0	1	6.00	1.00	0.45
1417	58	4	3	1	0	0	0	0	0	0	0	0	0	0	3	3	3	5	0	0	1	1	0	1	0	1	5.00	1.00	0.66
1418	43	2	8	1	0	0	1	1	0	0	0	0	0	0	3	3	3	5	0	0	1	1	0	1	0	1	3.00	1.00	0.61
1419	69	4	4	1	0	0	0	0	0	0	0	0	0	0	3	3	3	5	0	0	1	0	0	0	0	1	6.00	1.00	0.45
1420	64	3	2	0	0	0	0	1	0	0	0	0	1	0	1	3	3	5	0	0	0	1	0	1	0	1	5.00	1.00	0.66
1421	31	1	4	0	0	0	0	1	0	0	0	1	0	0	3	1	1	2	0	1	1	0	0	0	1	1	2.00	3.00	1.72
1423	38	3	2	1	0	0	0	1	1	0	0	0	1	0	1	1	1	4	0	0	1	1	1	1	1	1	3.00	1.00	0.61
1424	69	3	4	1	0	0	0	0	0	0	0	0	0	0	3	3	3	5	0	0	1	0	0	0	0	1	6.00	5.00	0.74
1425	22	1	1	0	0	0	0	1	0	0	0	0	1	0	1	1	1	3	1	0	0	0	0	0	0	1	1.00	3.00	2.68
1428	20	2	1	0	0	0	0	0	0	0	0	0	0	0	1	3	3	5	0	0	1	1	0	0	0	1	1.00	3.00	2.68
1429	69	3	2	0	0	0	0	1	1	0	0	0	0	0	1	1	1	4	1	0	1	0	0	1	0	1	6.00	1.00	0.45
1430	35	2	3	0	0	0	0	1	1	0	0	0	1	0	1	1	1	2	0	0	0	1	1	1	1	1	3.00	4.00	0.29
1433	67	2	2	0	0	0	0	1	1	0	0	0	1	0	3	3	3	2	0	0	1	1	0	1	1	1	6.00	1.00	0.45
1434	38	3	2	0	0	0	0	0	1	0	0	0	0	0	1	1	1	4	0	0	1	1	0	1	0	1	3.00	1.00	0.61
1435	57	2	4	1	0	1	0	0	0	1	1	1	0	0	3	1	1	2	0	0	1	1	1	1	1	1	5.00	1.00	0.66
1436	38	2	3	1	0	0	0	0	0	0	1	1	0	0	1	2	2	2	0	0	1	1	0	0	1	1	3.00	1.00	0.61
1441	65	3	1	0	0	0	0	1	1	0	0	0	1	0	1	3	3	5	0	0	1	1	0	0	0	1	6.00	1.00	0.45
1442	63	3	6	0	0	0	0	1	1	0	0	0	1	0	3	3	3	4	0	0	0	0	0	0	0	1	5.00	1.00	0.66
1443	26	1	8	0	1	1	1	0	0	1	1	1	0	1	2	3	3	5	0	0	0	0	0	0	0	1	2.00	3.00	1.72
1447	55	3	8	0	0	0	0	0	0	0	0	0	0	0	3	2	2	4	0	0	0	0	0	0	0	1	5.00	1.00	0.66
1452	64	3	1	0	0	0	0	1	0	0	0	0	1	0	1	1	1	3	0	0	0	0	0	0	0	1	5.00	3.00	1.87
1456	28	2	2	0	0	0	0	1	1	0	0	0	0	0	2	1	2	2	0	0	0	0	0	0	0	1	2.00	2.00	1.14
1459	36	1	1	1	0	0	1	1	0	0	0	1	0	1	1	1	1	1	1	0	1	0	1	1	1	1	3.00	1.00	0.61
1462	23	3	4	0	0	0	0	1	0	0	0	0	0	0	3	2	2	3	0	0	1	1	0	1	0	1	1.00	1.00	2.04
1464	35	1	1	0	0	0	0	1	0	0	0	0	1	0	1	3	3	5	0	0	1	1	0	1	0	1	3.00	1.00	0.61
1465	25	3	1	0	0	0	0	1	0	0	0	0	1	0	1	1	1	4	0	0	0	1	0	0	0	1	2.00	4.00	0.28
1467	57	2	6	1	0	0	0	0	0	0	0	0	0	0	3	3	3	5	0	0	1	1	0	1	0	1	5.00	1.00	0.66
1472	25	2	2	1	0	0	0	0	0	0	0	0	0	1	2	3	3	5	0	0	0	0	0	0	0	1	2.00	5.00	5.50
1473	39	2	8	0	0	0	1	0	0	0	0	0	0	0	2	3	2	5	0	1	1	0	1	0	0	1	3.00	2.00	1.34
1474	72	4	6	1	0	0	0	0	0	0	0	1	0	0	3	3	3	5	0	0	0	1	0	0	0	1	6.00	5.00	0.74
1475	68	3	1	0	0	0	0	1	0	0	0	0	1	0	1	3	3	4	0	0	1	0	0	0	0	1	6.00	1.00	0.45
1476	47	1	1	0	0	0	0	1	0	0	0	0	1	0	1	1	1	1	1	1	1	1	1	1	1	1	4.00	1.00	0.92
1477	32	3	1	0	0	0	1	1	0	0	0	0	1	0	1	3	1	4	0	0	1	1	0	1	0	1	2.00	2.00	1.14
1479	73	3	6	1	0	0	0	1	1	0	0	0	1	0	1	3	3	5	0	0	0	1	0	1	0	1	6.00	1.00	0.45
1480	21	1	8	1	0	1	0	1	0	0	1	0	0	0	3	1	3	4	0	0	0	1	0	0	0	1	1.00	1.00	2.04
1482	26	1	1	0	0	0	0	1	1	0	0	0	1	0	1	1	1	1	1	1	1	1	1	1	1	1	2.00	2.00	1.14
1483	72	2	1	0	0	0	0	1	0	0	0	0	1	0	1	3	3	5	0	0	0	1	0	0	0	1	6.00	1.00	0.45
1484	34	3	3	0	0	0	0	0	0	0	0	0	1	0	1	3	3	5	0	0	1	1	0	1	0	1	2.00	1.00	1.16
1488	57	1	8	1	0	0	0	0	0	0	0	0	0	0	3	3	3	3	1	0	0	0	0	0	0	1	5.00	2.00	2.26
1492	66	2	1	0	0	0	0	1	1	0	0	0	1	0	1	3	3	5	0	0	0	0	0	0	0	1	6.00	1.00	0.45
1493	65	3	8	0	1	0	1	0	0	0	1	1	0	0	2	3	3	5	0	0	0	0	0	0	0	1	6.00	1.00	0.45
1494	72	2	1	0	0	0	0	1	1	0	0	0	1	0	1	3	3	4	0	0	0	0	0	0	0	1	6.00	3.00	1.85
1495	69	2	1	0	0	0	0	1	0	0	0	0	0	0	1	3	3	5	0	0	1	1	0	0	0	1	6.00	1.00	0.45
1496	36	1	1	0	0	0	0	0	0	0	0	1	1	1	1	1	1	1	1	0	1	0	1	0	0	1	3.00	1.00	0.61
1498	20	1	1	0	0	0	0	1	1	0	0	0	1	0	1	1	1	2	1	0	0	1	0	1	1	1	1.00	4.00	0.20
1500	37	2	1	0	0	0	0	1	1	0	0	0	0	0	1	1	1	2	1	0	1	1	0	1	0	1	3.00	1.00	0.61
1502	22	3	1	1	1	0	0	0	0	0	1	0	0	0	1	2	2	3	0	0	1	1	1	1	1	1	1.00	4.00	0.20
1504	37	3	4	1	0	1	1	0	0	0	0	1	0	0	3	2	2	3	0	0	1	1	0	1	0	1	3.00	1.00	0.61
1505	38	5	4	0	1	0	0	0	0	0	0	0	0	0	3	3	3	5	0	0	0	0	0	0	0	1	3.00	1.00	0.61
1506	20	3	2	0	0	0	0	1	0	0	0	0	1	0	1	2	2	5	0	0	0	1	0	0	0	1	1.00	5.00	1.58
1507	35	1	2	1	0	0	0	1	1	0	0	0	0	0	1	1	1	2	0	0	1	1	0	1	0	1	3.00	1.00	0.61
1508	65	3	2	1	0	0	0	1	1	0	0	0	1	0	1	2	2	4	0	0	1	1	0	1	0	1	6.00	1.00	0.45
1509	51	5	4	0	0	0	0	0	0	0	1	1	0	0	3	2	2	3	0	0	1	1	0	0	0	1	4.00	1.00	0.92
1510	18	2	4	0	0	0	0	1	0	0	0	0	1	0	1	3	3	4	0	0	0	1	0	0	0	1	1.00	1.00	2.04
1512	34	1	1	0	0	0	0	1	0	0	0	0	1	0	1	2	2	3	0	0	1	1	0	0	0	1	2.00	1.00	1.16
1514	45	1	3	1	0	0	0	0	1	0	1	0	1	0	1	1	1	1	1	0	0	1	1	1	0	1	4.00	1.00	0.92
1516	69	3	5	1	0	0	0	0	0	0	0	0	0	0	3	3	3	5	0	0	1	1	0	1	0	1	6.00	1.00	0.45
1519	36	2	2	0	0	0	0	1	1	0	0	0	1	0	1	2	2	2	0	0	1	0	1	0	1	1	3.00	4.00	0.29
1520	67	2	1	0	0	0	0	1	0	0	0	0	1	0	1	3	3	5	0	0	1	1	0	1	0	1	6.00	1.00	0.45
1521	18	2	2	1	0	0	0	0	0	1	0	1	0	0	3	2	2	3	1	0	1	1	1	1	1	1	1.00	4.00	0.20
1523	63	2	1	0	0	0	0	0	0	0	0	0	1	0	1	3	3	4	0	0	1	1	0	1	0	1	5.00	1.00	0.66
1524	69	2	2	1	0	0	0	0	0	0	0	0	0	0	3	3	3	5	0	0	0	1	0	0	0	1	6.00	1.00	0.45
1526	66	4	8	1	1	1	0	0	0	1	1	1	0	0	3	3	3	5	0	0	0	0	0	0	0	1	6.00	1.00	0.45
1527	61	4	1	0	0	0	0	1	0	0	0	0	1	0	1	1	1	2	0	0	1	1	1	0	1	1	5.00	1.00	0.66
1529	18	1	5	0	0	0	0	1	0	0	1	0	1	0	3	2	2	3	1	1	0	1	1	1	1	1	1.00	2.00	1.51
1530	34	1	1	0	0	0	0	1	0	0	0	0	1	0	1	1	1	1	0	0	1	1	0	0	0	1	2.00	1.00	1.16
1531	20	4	8	1	1	1	0	0	0	1	1	1	0	0	3	3	3	5	0	0	1	1	0	0	0	1	1.00	1.00	2.04
1534	64	2	1	0	0	0	0	1	1	0	0	0	1	0	1	3	3	5	0	0	0	1	0	0	0	1	5.00	1.00	0.66
1536	40	3	4	0	1	1	0	0	0	1	0	1	0	0	3	2	2	3	0	1	0	1	0	0	0	1	3.00	2.00	1.34
1541	74	3	1	0	0	0	0	1	1	0	0	0	1	0	1	3	3	5	0	0	1	1	0	1	0	1	6.00	1.00	0.45
1543	59	3	1	0	0	0	0	0	1	0	0	0	1	0	1	2	1	3	1	0	0	0	0	1	0	1	5.00	1.00	0.66
1544	73	2	7	1	0	0	0	1	0	0	0	0	0	0	3	2	2	3	1	0	1	0	0	1	1	1	6.00	2.00	1.28
1545	18	2	8	0	1	0	1	0	0	0	0	1	0	1	3	2	3	3	0	0	0	0	0	0	0	1	1.00	2.00	1.51
1546	63	4	2	0	0	0	0	0	0	0	0	0	0	0	3	3	3	5	0	0	1	1	0	1	0	1	5.00	1.00	0.66
1554	65	4	6	1	1	0	1	0	0	0	1	0	0	0	3	2	2	4	0	0	1	1	1	1	1	1	6.00	1.00	0.45
1556	48	2	1	0	0	0	0	0	0	0	0	0	0	0	1	2	2	3	0	0	0	1	0	0	0	1	4.00	2.00	3.14
1557	44	1	8	1	1	1	0	0	0	1	0	1	0	1	3	3	3	1	0	0	1	1	1	1	0	1	3.00	2.00	1.34
1558	32	3	8	0	1	0	1	0	0	1	0	1	0	1	3	3	3	5	0	0	1	0	0	1	0	1	2.00	2.00	1.14
1560	40	2	8	0	0	0	0	0	0	0	1	1	0	0	3	3	3	5	0	0	1	0	0	0	0	1	3.00	1.00	0.61
1565	34	3	2	0	0	0	0	1	0	0	0	0	0	0	1	1	1	4	1	1	1	0	0	0	0	1	2.00	4.00	0.28
1566	74	1	1	0	0	0	0	1	1	0	0	0	1	0	1	3	3	5	0	0	0	1	0	0	0	1	6.00	1.00	0.45
1567	42	3	3	1	0	0	0	1	0	0	0	0	0	0	1	3	3	3	0	0	1	1	0	0	0	1	3.00	4.00	0.29
1569	31	3	2	0	0	0	0	1	0	0	0	0	1	0	3	3	3	4	0	0	1	1	0	1	1	1	2.00	1.00	1.16
1572	50	2	1	0	0	0	0	0	0	0	0	0	0	0	3	3	3	5	0	0	1	1	0	1	0	2	4.00	1.00	0.72
1573	29	2	2	0	0	0	0	1	0	0	0	0	0	0	3	2	2	5	0	0	1	1	0	1	0	1	2.00	1.00	1.16
1574	62	3	8	0	0	0	0	0	0	1	0	0	0	0	3	3	3	5	0	0	0	1	0	0	0	1	5.00	1.00	0.66
1577	48	3	8	1	0	1	0	0	0	1	1	0	0	0	3	2	2	5	0	0	0	0	0	0	0	1	4.00	1.00	0.92
1582	74	2	1	0	0	0	0	1	1	0	0	0	1	0	1	2	2	5	0	0	0	0	0	0	0	1	6.00	1.00	0.45
1583	38	2	8	1	1	0	1	0	0	1	1	1	1	1	3	3	3	1	0	0	1	1	0	1	1	1	3.00	1.00	0.61
1584	75	3	1	0	0	0	0	1	0	0	0	0	1	0	1	3	2	2	1	0	1	1	1	1	1	1	7.00	1.00	1.15
1585	73	3	2	0	0	0	0	1	1	0	0	0	1	0	1	3	3	4	0	0	1	1	0	0	0	1	6.00	1.00	0.45
1587	44	2	1	0	0	0	0	1	0	0	0	0	0	0	1	3	3	1	0	0	1	1	1	1	1	1	3.00	1.00	0.61
1588	58	2	1	0	0	0	0	1	0	0	0	0	1	0	1	3	3	5	0	0	0	0	0	0	0	1	5.00	1.00	0.66
1589	40	2	2	0	0	0	0	1	0	0	0	0	1	0	1	2	2	5	0	0	0	0	0	0	0	1	3.00	1.00	0.61
1590	24	1	1	0	0	0	0	1	0	0	0	0	1	0	1	1	1	2	0	0	0	0	0	1	0	1	1.00	2.00	1.51
1591	46	2	1	0	0	0	0	1	0	0	0	0	1	0	1	3	3	5	0	0	0	0	0	0	0	1	4.00	1.00	0.92
1592	58	2	1	0	0	0	0	1	1	0	0	0	0	0	1	3	2	3	1	0	1	1	0	0	0	1	5.00	1.00	0.66
1595	25	2	3	1	0	0	0	1	0	0	0	0	0	0	3	3	3	5	0	0	0	1	0	0	0	1	2.00	3.00	1.72
1597	67	3	3	1	0	0	0	0	0	0	1	0	0	0	3	3	3	5	0	0	1	1	0	1	0	1	6.00	1.00	0.45
1598	62	1	4	0	0	0	0	1	0	0	0	0	0	0	1	2	2	1	0	0	1	0	0	0	0	1	5.00	1.00	0.66
1599	74	2	1	0	0	0	0	1	0	0	0	0	1	0	1	1	1	2	1	0	1	1	0	1	0	1	6.00	1.00	0.45
1601	35	2	1	0	0	0	0	1	1	0	0	0	1	0	1	1	1	3	0	0	1	1	0	1	0	1	3.00	1.00	0.61
1603	50	1	8	1	1	1	0	0	0	1	1	1	0	0	2	3	3	5	0	0	0	0	0	0	0	1	4.00	2.00	3.14
1610	68	3	1	0	0	0	0	1	1	0	0	0	0	0	1	3	2	5	1	0	1	1	0	1	0	1	6.00	1.00	0.45
1612	19	1	1	0	0	0	0	1	0	0	0	0	1	0	1	2	1	3	0	0	0	1	0	0	0	1	1.00	1.00	2.04
1613	55	3	4	1	0	0	0	0	0	0	0	0	0	0	3	3	3	5	0	0	1	1	0	1	0	1	5.00	1.00	0.66
1614	56	2	1	0	0	0	0	1	0	0	0	0	0	0	1	3	3	5	0	0	0	0	0	0	0	1	5.00	1.00	0.66
1615	34	1	1	0	0	0	1	1	0	0	0	0	1	0	1	1	1	2	1	0	0	0	1	1	0	1	2.00	1.00	1.16
1616	75	3	2	0	0	0	0	1	0	0	0	0	1	0	3	3	3	3	0	0	0	0	0	1	0	1	7.00	1.00	1.15
1619	69	3	3	0	0	0	0	1	0	0	0	0	0	0	3	3	3	4	0	0	1	0	0	1	0	1	6.00	1.00	0.45
1620	23	2	7	1	0	0	0	1	0	0	1	0	0	0	3	3	3	2	0	0	1	1	0	1	0	1	1.00	1.00	2.04
1625	54	1	1	0	0	0	0	1	1	0	0	0	1	0	1	3	3	5	1	0	1	1	1	1	1	1	4.00	4.00	0.40
1628	60	1	1	0	0	0	0	1	0	0	0	0	1	0	1	3	3	5	0	0	0	0	0	0	0	1	5.00	1.00	0.66
1629	28	2	1	0	0	0	0	1	0	0	0	0	1	0	1	3	3	5	0	0	1	1	0	0	0	1	2.00	1.00	1.16
1631	59	3	3	0	0	0	0	1	1	0	0	0	1	0	1	3	3	3	0	0	0	1	0	0	0	1	5.00	1.00	0.66
1632	55	1	1	0	0	0	0	1	1	0	0	0	1	0	1	3	3	5	0	0	1	0	0	0	0	1	5.00	1.00	0.66
1635	70	1	1	0	0	0	0	1	1	0	0	0	1	0	1	3	3	4	0	0	0	0	0	0	0	1	6.00	1.00	0.45
1639	30	5	8	0	0	0	0	0	0	0	0	1	0	0	3	3	3	5	0	0	0	0	0	0	0	1	2.00	1.00	1.16
1642	30	2	1	0	0	0	0	0	0	0	0	0	1	0	1	3	3	5	0	0	1	1	0	0	0	1	2.00	4.00	0.28
1644	30	1	3	0	0	1	0	1	0	0	0	0	1	0	1	1	1	2	1	0	1	0	0	0	0	1	2.00	1.00	1.16
1645	66	1	1	0	0	0	0	1	1	0	0	0	1	0	1	3	1	5	0	0	0	0	0	0	0	1	6.00	1.00	0.45
1648	22	2	4	0	0	0	0	1	0	0	0	0	1	0	1	3	3	5	0	0	1	1	0	0	0	1	1.00	1.00	2.04
1658	18	4	2	0	0	0	0	1	1	0	0	0	0	0	1	3	3	4	0	0	1	1	0	1	1	1	1.00	4.00	0.20
1659	42	4	1	0	0	0	0	1	0	0	0	0	1	0	1	3	3	5	0	0	0	0	0	0	0	1	3.00	1.00	0.61
1662	60	3	1	0	0	0	0	1	1	0	0	0	1	0	1	3	3	5	0	0	0	0	0	0	0	1	5.00	1.00	0.66
1663	37	3	2	0	0	0	0	0	0	0	0	0	0	0	1	2	3	5	0	0	1	1	1	1	0	1	3.00	5.00	2.44
1664	36	1	2	0	0	0	0	1	0	0	0	0	1	0	1	1	1	1	0	0	1	1	0	1	0	1	3.00	3.00	3.04
1665	27	3	4	0	0	0	0	0	0	0	0	0	0	0	3	2	2	3	0	0	0	1	0	0	0	1	2.00	1.00	1.16
1667	35	3	1	0	0	1	1	1	0	0	0	0	1	0	1	1	1	2	0	0	0	1	0	1	0	1	3.00	1.00	0.61
1668	38	3	1	0	0	0	0	1	0	0	0	0	0	0	1	2	2	3	0	1	1	1	0	1	1	1	3.00	1.00	0.61
1671	23	2	6	0	0	0	0	0	0	0	0	0	1	0	3	2	2	3	0	0	0	0	0	0	0	1	1.00	1.00	2.04
1673	32	3	1	1	0	0	0	1	1	0	0	0	0	0	1	1	1	5	0	0	1	1	1	1	1	1	2.00	1.00	1.16
1675	46	3	3	1	0	0	0	0	0	0	1	1	0	0	3	3	3	5	0	0	1	1	0	0	0	1	4.00	1.00	0.92
1678	20	2	1	0	0	0	0	1	0	0	0	0	1	0	1	3	3	5	0	0	0	0	0	0	0	1	1.00	1.00	2.04
1679	75	3	8	1	1	0	0	0	0	1	1	1	0	0	3	3	3	5	0	0	0	0	0	0	0	1	7.00	1.00	1.15
1685	55	4	8	1	1	0	0	0	0	1	1	1	0	0	3	3	3	5	0	0	1	1	0	1	1	1	5.00	1.00	0.66
1687	35	1	1	0	0	0	0	1	0	0	0	0	0	0	1	2	1	1	0	0	0	0	1	0	0	1	3.00	1.00	0.61
1690	74	3	1	0	0	0	0	0	1	0	0	0	1	0	1	3	3	5	0	0	1	0	0	0	0	1	6.00	1.00	0.45
1693	40	1	2	1	0	0	0	1	1	1	0	0	1	0	1	1	1	1	1	1	1	1	0	1	0	1	3.00	1.00	0.61
1697	28	3	2	0	1	0	0	0	0	0	0	1	0	1	3	1	1	2	0	0	1	1	0	0	0	1	2.00	2.00	1.14
1698	35	2	4	0	0	0	0	1	0	0	0	0	1	0	1	1	1	3	0	0	1	0	0	1	0	1	3.00	1.00	0.61
1699	36	3	8	1	0	0	0	0	0	1	0	1	0	1	2	3	2	2	1	0	1	1	1	1	1	1	3.00	5.00	2.44
1700	52	3	7	1	0	0	0	0	0	0	0	1	0	0	3	3	3	5	0	0	1	1	0	1	0	1	4.00	1.00	0.92
1701	56	3	2	0	0	0	0	1	0	0	0	0	1	0	1	2	2	3	0	0	1	1	0	1	0	1	5.00	4.00	0.32
1704	34	1	3	1	0	0	0	1	0	0	1	0	1	0	1	1	1	1	0	1	0	0	0	1	1	1	2.00	1.00	1.16
1710	44	3	8	1	1	1	0	0	0	1	1	1	0	1	2	3	3	5	0	0	0	0	0	0	0	1	3.00	1.00	0.61
1714	69	1	3	1	0	0	0	0	0	0	0	0	1	0	1	3	3	5	0	0	1	1	0	0	0	1	6.00	1.00	0.45
1715	52	1	1	0	0	0	0	1	1	0	0	0	1	0	1	3	3	5	0	0	1	0	0	0	0	1	4.00	1.00	0.92
1717	27	1	3	0	0	0	0	1	1	0	1	0	1	0	3	3	2	2	0	0	1	1	0	0	1	1	2.00	4.00	0.28
1724	27	4	2	0	0	0	0	0	1	0	0	0	0	0	1	3	3	5	0	0	1	1	0	0	0	1	2.00	1.00	1.16
1727	41	3	1	0	0	0	0	1	0	0	0	0	1	0	1	1	1	4	1	0	0	0	0	0	0	1	3.00	5.00	2.44
1733	67	3	4	1	0	0	0	0	0	0	0	0	0	0	3	3	3	5	0	0	1	1	0	1	0	1	6.00	1.00	0.45
1735	74	2	1	0	0	0	0	1	1	0	0	0	1	0	1	1	1	2	0	0	0	0	0	1	0	1	6.00	1.00	0.45
1736	41	4	3	1	0	0	0	0	0	0	0	0	0	0	1	2	3	5	0	0	1	1	0	0	0	1	3.00	1.00	0.61
1737	75	3	1	0	0	0	0	1	0	0	0	0	0	0	1	3	3	4	0	0	1	1	0	1	0	1	7.00	1.00	1.15
1738	71	1	1	0	0	0	0	1	1	0	0	0	0	0	1	1	1	1	0	0	1	0	0	0	0	1	6.00	1.00	0.45
1742	75	2	1	0	0	0	0	1	1	0	0	0	1	0	1	3	3	5	0	0	0	0	0	0	0	1	7.00	1.00	1.15
1744	29	3	3	0	0	0	0	0	1	0	0	0	1	0	3	1	2	3	0	0	0	1	0	1	0	1	2.00	3.00	1.72
1751	56	2	8	1	1	1	1	0	0	1	1	1	0	1	2	3	3	5	0	0	0	0	0	0	0	1	5.00	4.00	0.32
1752	51	2	7	0	0	0	0	1	0	0	0	0	1	0	3	2	2	3	0	0	0	1	0	1	1	1	4.00	1.00	0.92
1753	66	3	4	1	1	0	0	0	0	0	1	0	0	0	1	1	1	2	1	0	1	1	1	1	1	1	6.00	1.00	0.45
1755	46	1	8	1	0	0	0	0	0	0	0	1	0	0	2	3	3	5	0	0	1	1	0	0	0	1	4.00	1.00	0.92
1756	21	3	8	1	0	0	0	0	0	1	0	1	0	0	3	3	3	5	0	0	1	1	0	0	0	1	1.00	3.00	2.68
1757	71	3	1	1	0	0	0	0	0	0	0	0	0	0	3	3	3	5	0	0	0	1	0	1	0	1	6.00	1.00	0.45
1761	19	5	2	0	0	0	0	1	0	0	0	0	0	0	1	3	3	5	0	0	0	0	0	0	0	1	1.00	1.00	2.04
1762	57	3	8	1	1	0	0	0	0	0	1	1	0	0	3	3	3	5	0	0	1	1	0	1	0	1	5.00	1.00	0.66
1763	75	2	1	0	0	0	0	1	1	0	0	0	1	0	1	3	3	1	0	0	0	0	0	0	0	1	7.00	1.00	1.15
1764	24	1	8	1	1	0	1	0	0	0	0	1	0	1	3	1	3	4	1	1	1	1	1	1	1	1	1.00	1.00	2.04
1769	42	2	4	0	0	0	0	1	0	0	0	0	1	0	1	1	1	3	0	0	1	0	1	1	0	1	3.00	1.00	0.61
1770	75	3	4	1	0	0	0	0	0	0	0	1	0	0	3	3	3	4	0	0	1	1	0	1	0	1	7.00	4.00	1.27
1771	45	2	3	0	0	0	1	0	0	0	0	0	1	0	1	1	1	2	1	0	1	0	1	1	1	1	4.00	1.00	0.92
1775	62	3	1	0	0	0	0	0	0	0	0	0	1	0	1	1	1	2	0	0	1	0	0	0	0	1	5.00	1.00	0.66
1776	48	2	1	0	0	0	0	1	1	0	0	0	1	0	1	2	2	5	0	0	1	1	0	0	0	1	4.00	1.00	0.92
1777	26	3	1	0	0	0	0	0	0	0	1	1	0	0	1	3	2	5	1	0	1	1	0	1	0	1	2.00	1.00	1.16
1778	71	2	1	0	0	0	0	1	1	0	0	0	1	0	1	3	3	5	0	0	0	0	0	0	0	1	6.00	1.00	0.45
1781	72	1	1	0	0	0	0	1	1	0	0	0	1	0	1	1	1	1	1	0	1	1	1	1	1	1	6.00	2.00	1.28
1784	64	2	1	0	0	0	0	1	1	0	0	0	1	0	1	3	3	5	0	0	1	0	0	0	0	1	5.00	1.00	0.66
1786	61	4	2	1	0	0	0	0	0	0	0	0	0	0	3	1	1	2	0	0	1	1	0	1	0	1	5.00	1.00	0.66
1789	50	2	8	0	1	1	0	0	0	1	1	1	0	1	2	3	3	5	0	0	0	0	0	0	0	1	4.00	5.00	2.23
1790	40	1	1	0	0	0	0	1	1	0	0	0	1	0	1	1	1	1	0	0	1	1	1	0	0	1	3.00	1.00	0.61
1793	41	2	2	0	0	0	1	1	0	0	0	0	0	0	1	2	2	3	0	0	1	1	0	0	0	1	3.00	1.00	0.61
1794	41	1	2	0	0	0	0	0	0	0	0	0	0	0	1	2	2	3	0	0	1	1	1	0	0	1	3.00	4.00	0.29
1798	45	2	1	0	0	0	0	1	0	0	0	0	1	0	1	2	2	4	0	0	0	0	0	0	0	1	4.00	3.00	3.91
1799	34	2	2	0	0	0	0	1	0	0	0	0	1	0	3	3	3	3	0	0	0	0	0	0	0	1	2.00	1.00	1.16
1800	74	4	5	1	0	0	0	0	0	0	0	1	0	0	3	3	3	5	0	0	1	1	0	1	0	1	6.00	1.00	0.45
1801	25	1	3	1	0	0	0	0	0	1	0	0	1	0	1	1	1	1	0	0	0	1	1	1	0	1	2.00	1.00	1.16
1803	40	1	1	0	0	0	0	0	0	0	0	0	1	0	1	1	1	1	0	0	0	0	0	1	1	1	3.00	1.00	0.61
1804	40	1	1	0	0	0	0	1	0	0	0	0	1	0	1	1	1	1	1	1	0	1	1	1	0	1	3.00	1.00	0.61
1805	59	3	8	1	1	0	0	0	0	1	1	1	0	0	3	3	3	5	0	0	1	1	0	0	0	1	5.00	1.00	0.66
1807	40	3	3	0	1	0	0	0	0	1	1	0	0	0	1	2	2	4	0	0	1	1	0	0	0	1	3.00	1.00	0.61
1810	42	1	8	1	0	0	1	0	0	1	1	1	0	0	3	3	3	5	0	0	0	1	0	0	0	1	3.00	1.00	0.61
1812	64	3	4	1	0	0	0	0	0	0	1	1	0	0	3	3	3	5	1	1	1	1	1	1	1	1	5.00	1.00	0.66
1815	59	3	1	0	0	0	0	0	0	0	0	0	1	0	3	3	3	4	0	0	1	0	0	0	0	1	5.00	1.00	0.66
1816	43	1	7	1	0	0	0	0	0	0	1	0	0	0	3	3	3	5	0	0	1	1	0	0	0	1	3.00	2.00	1.34
1817	72	4	1	0	0	0	0	1	1	0	0	0	1	0	1	3	3	5	0	1	1	1	1	1	1	1	6.00	1.00	0.45
1819	31	1	1	0	0	0	0	1	0	0	0	0	1	0	1	3	2	3	0	0	1	1	0	1	0	1	2.00	1.00	1.16
1822	45	1	5	0	1	1	1	0	1	0	1	1	1	0	1	1	2	1	1	1	1	0	0	0	1	1	4.00	1.00	0.92
1824	40	2	2	0	0	0	0	1	0	0	0	0	0	0	1	1	1	2	1	0	1	0	1	0	0	1	3.00	1.00	0.61
1829	67	3	1	0	0	0	0	1	0	0	0	0	1	0	1	3	3	2	0	0	1	1	0	0	0	1	6.00	1.00	0.45
1830	57	2	1	0	0	0	0	1	1	0	0	0	1	0	1	3	3	5	0	0	0	0	0	0	0	1	5.00	1.00	0.66
1831	55	3	2	0	0	0	0	0	0	0	0	0	1	0	3	3	3	5	0	0	0	0	0	0	0	1	5.00	1.00	0.66
1832	50	5	8	0	0	0	0	0	0	0	0	1	0	0	3	3	3	5	0	0	0	0	0	0	0	1	4.00	1.00	0.92
1835	37	3	2	0	0	0	0	0	0	0	1	0	0	0	3	3	3	5	0	0	0	1	0	0	0	1	3.00	5.00	2.44
1837	62	3	6	1	0	0	0	0	0	0	0	0	0	0	3	3	3	5	0	0	1	1	0	1	0	1	5.00	5.00	1.64
1838	39	3	1	0	0	0	0	1	1	0	0	0	1	0	3	1	1	5	0	0	1	1	1	1	1	1	3.00	1.00	0.61
1845	57	4	7	0	0	0	0	0	0	0	0	1	0	0	3	2	2	3	0	0	0	0	0	0	0	1	5.00	5.00	1.64
1846	68	2	8	1	1	0	0	0	0	1	1	1	0	0	3	3	3	5	0	0	0	0	0	0	0	1	6.00	1.00	0.45
1847	32	3	1	0	0	0	0	0	0	0	0	0	0	0	1	3	3	5	0	0	1	1	0	0	0	1	2.00	1.00	1.16
1852	56	3	1	0	0	0	0	1	1	0	0	0	1	0	1	3	3	5	0	0	0	0	0	0	0	1	5.00	1.00	0.66
1853	68	2	1	0	0	0	0	1	1	0	0	0	1	0	1	3	3	5	0	0	0	0	0	0	0	1	6.00	1.00	0.45
1855	22	1	1	0	0	0	0	0	1	0	1	0	0	0	1	2	2	5	0	0	1	0	0	1	1	1	1.00	1.00	2.04
1857	30	1	2	0	1	1	1	0	0	0	0	0	1	0	1	1	1	1	0	0	0	0	1	0	0	1	2.00	1.00	1.16
1858	72	3	1	0	0	0	0	1	1	0	0	0	1	0	1	3	1	1	0	0	0	0	0	0	0	1	6.00	1.00	0.45
1860	57	3	8	1	0	0	0	0	0	1	1	1	0	0	2	3	3	5	0	0	0	0	0	0	0	1	5.00	1.00	0.66
1861	34	2	5	0	0	0	0	1	1	0	0	0	0	0	1	1	2	2	0	0	1	1	0	1	0	1	2.00	4.00	0.28
1862	40	3	8	1	0	0	0	0	0	1	0	1	0	0	3	3	3	5	0	0	0	0	0	0	0	1	3.00	1.00	0.61
1866	40	1	1	0	0	0	0	1	0	0	0	0	1	0	1	2	1	2	0	0	0	0	1	0	0	1	3.00	1.00	0.61
1869	35	1	1	1	0	0	0	1	1	0	0	0	1	0	1	1	1	1	1	0	0	0	0	1	1	1	3.00	1.00	0.61
1872	36	1	3	0	0	1	0	0	0	0	0	1	0	0	1	1	1	2	1	0	1	0	0	0	0	1	3.00	1.00	0.61
1873	30	4	8	0	1	1	0	0	0	1	0	1	0	0	3	3	3	5	0	0	0	1	0	0	0	1	2.00	1.00	1.16
1875	58	2	1	0	0	0	0	1	1	0	0	0	1	0	1	1	1	2	0	0	1	0	0	0	0	1	5.00	1.00	0.66
1876	56	3	1	1	0	0	0	0	0	0	0	0	0	0	1	2	2	3	0	0	0	1	0	0	0	1	5.00	1.00	0.66
1878	44	2	1	0	0	0	0	1	0	0	0	0	1	0	3	3	3	5	0	0	1	1	1	1	1	1	3.00	1.00	0.61
1880	33	4	8	0	0	1	0	0	1	0	1	1	0	1	3	3	3	5	0	0	0	0	0	0	0	1	2.00	1.00	1.16
1885	51	3	8	1	0	0	1	0	0	0	0	0	0	0	3	3	3	5	0	0	1	1	0	0	0	1	4.00	1.00	0.92
1886	40	1	1	0	0	0	0	1	1	0	0	0	1	0	1	3	3	5	0	0	0	0	0	0	0	1	3.00	1.00	0.61
1889	44	1	8	0	1	0	0	0	0	1	0	0	0	1	2	3	3	5	0	0	0	0	0	0	0	1	3.00	1.00	0.61
1890	31	2	1	0	0	0	0	1	0	0	0	0	1	0	1	2	1	3	1	0	1	1	1	0	0	1	2.00	1.00	1.16
1893	72	2	1	0	0	0	0	1	0	0	0	0	1	0	1	3	3	5	0	0	1	1	0	1	0	1	6.00	1.00	0.45
1895	67	2	1	0	0	0	0	1	1	0	0	0	1	0	1	3	3	3	0	0	1	1	0	1	0	1	6.00	1.00	0.45
1897	73	1	1	0	0	0	0	1	0	0	0	0	1	0	3	3	3	5	0	0	1	1	0	1	0	1	6.00	1.00	0.45
1898	63	2	8	1	0	0	0	0	0	1	1	1	0	0	2	3	3	4	0	0	0	0	0	0	0	1	5.00	1.00	0.66
1900	61	2	3	0	0	0	0	1	1	0	0	0	1	0	1	2	1	3	0	0	1	1	1	1	1	1	5.00	1.00	0.66
1902	42	3	3	1	0	0	0	1	0	0	0	0	1	0	1	1	1	2	0	0	1	1	0	0	0	1	3.00	1.00	0.61
1905	71	2	1	0	0	0	0	1	1	0	0	0	0	0	1	3	3	5	0	0	0	0	0	0	0	1	6.00	1.00	0.45
1909	26	3	8	0	0	0	0	1	0	0	0	1	0	0	3	3	3	5	0	0	0	0	0	0	0	1	2.00	1.00	1.16
1910	25	1	7	1	0	0	0	1	0	0	0	0	0	0	3	3	3	5	0	0	1	1	0	0	0	1	2.00	1.00	1.16
1912	71	2	1	0	0	0	0	1	1	0	0	0	1	0	1	3	3	5	0	0	0	1	0	1	0	1	6.00	1.00	0.45
1914	32	2	3	1	0	0	0	0	1	0	1	1	0	1	1	1	1	2	1	0	0	0	1	1	0	1	2.00	1.00	1.16
1915	62	2	2	0	0	0	0	1	0	0	0	0	1	0	1	1	2	4	0	0	1	1	0	1	0	1	5.00	3.00	1.87
1916	40	1	2	1	1	1	0	0	0	0	0	1	1	1	1	1	1	1	0	1	1	0	1	0	0	1	3.00	1.00	0.61
1920	62	3	1	0	0	0	0	1	0	0	0	0	1	0	1	1	1	4	0	1	0	0	1	1	0	1	5.00	2.00	2.26
1922	65	3	5	0	1	0	1	0	0	0	1	0	0	0	3	3	3	5	0	0	1	1	0	0	0	1	6.00	1.00	0.45
1924	36	1	1	0	1	1	1	0	0	0	0	0	0	1	1	1	2	1	1	0	0	0	0	0	1	1	3.00	1.00	0.61
1926	44	3	7	1	0	0	0	0	0	0	1	0	0	0	2	2	2	1	1	0	0	0	1	1	1	1	3.00	4.00	0.29
1928	41	1	1	0	0	0	0	0	1	0	0	0	1	0	1	1	1	1	1	1	1	1	1	1	1	1	3.00	1.00	0.61
1929	52	1	1	0	0	0	0	1	1	0	0	0	1	0	1	3	3	5	0	0	1	1	0	1	0	1	4.00	2.00	3.14
1930	61	3	3	0	0	0	0	1	1	0	0	0	1	0	1	3	3	5	0	0	1	1	0	1	0	1	5.00	1.00	0.66
1932	60	3	4	0	0	0	0	0	0	1	0	0	0	0	2	3	3	4	0	0	0	0	0	0	0	1	5.00	1.00	0.66
1933	45	2	8	1	1	1	1	0	0	1	1	1	0	1	3	3	3	5	0	0	0	0	0	0	0	1	4.00	5.00	2.23
1934	33	2	2	0	0	0	0	0	0	0	0	0	1	0	1	1	1	2	1	0	1	1	0	0	0	1	2.00	1.00	1.16
1935	61	2	3	0	0	0	1	0	0	0	0	0	0	0	3	1	1	1	0	0	0	1	0	1	0	1	5.00	1.00	0.66
1936	56	3	8	0	0	0	0	1	0	0	0	0	0	0	3	3	3	5	0	0	0	0	0	0	0	1	5.00	1.00	0.66
1937	69	2	7	0	0	0	0	0	1	0	0	0	0	0	1	2	2	2	1	0	1	1	1	1	1	1	6.00	2.00	1.28
1938	67	2	3	0	0	0	0	1	0	0	0	0	1	0	1	3	3	5	0	0	0	0	0	0	0	1	6.00	1.00	0.45
1941	56	3	1	0	0	0	0	1	0	0	0	0	1	0	1	3	3	4	0	0	1	0	0	0	0	1	5.00	1.00	0.66
1942	75	3	3	0	0	0	1	0	0	0	1	1	0	0	3	2	2	1	0	0	1	1	0	1	1	1	7.00	1.00	1.15
1949	54	2	2	1	0	0	0	1	0	0	0	0	1	0	1	3	2	2	0	0	1	1	0	0	0	1	4.00	1.00	0.92
1951	62	3	1	0	0	0	0	1	0	0	0	0	0	0	1	3	3	5	0	0	1	1	0	0	0	1	5.00	1.00	0.66
1952	56	2	8	1	1	1	1	0	0	1	1	1	0	0	2	2	2	4	0	0	0	1	0	0	0	1	5.00	1.00	0.66
1953	64	3	4	1	0	0	0	0	0	0	0	1	0	0	3	3	3	5	0	0	1	1	0	0	0	1	5.00	1.00	0.66
1954	55	3	1	0	0	0	0	1	0	0	0	0	1	0	1	3	3	5	0	0	1	0	0	0	0	1	5.00	1.00	0.66
1955	60	3	2	0	0	0	0	0	0	0	0	0	0	0	3	3	3	4	0	0	1	1	0	1	0	1	5.00	3.00	1.87
1956	60	2	2	0	0	0	0	1	0	0	0	0	0	0	1	3	3	3	1	1	0	0	0	0	0	1	5.00	1.00	0.66
1957	35	2	4	0	0	0	0	1	1	0	0	0	0	0	1	1	1	2	0	0	1	1	0	0	0	1	3.00	1.00	0.61
1958	64	3	8	1	0	0	0	0	0	1	0	1	0	0	3	3	3	5	0	0	0	0	0	0	0	1	5.00	1.00	0.66
1961	60	2	1	0	0	0	0	1	1	0	0	0	1	0	1	3	2	5	0	0	0	0	0	0	0	1	5.00	1.00	0.66
1962	46	2	1	0	0	0	0	1	0	0	0	0	1	0	1	3	3	5	0	0	0	0	0	0	0	1	4.00	1.00	0.92
1963	64	1	2	0	0	0	0	1	0	0	0	0	0	0	1	3	3	5	0	0	0	0	0	0	0	1	5.00	1.00	0.66
1967	44	3	4	0	0	0	0	1	0	0	0	0	1	0	1	2	2	3	0	0	0	1	0	1	0	1	3.00	1.00	0.61
1968	40	3	2	0	0	0	0	1	0	0	0	0	1	0	1	1	2	3	0	0	0	1	0	0	0	1	3.00	1.00	0.61
1969	59	4	1	0	0	0	0	1	1	0	0	0	0	0	1	3	3	4	0	0	1	1	0	0	0	4	5.00	5.00	0.00
1971	27	3	1	0	0	0	0	1	0	0	0	0	0	0	1	3	3	5	0	0	0	0	0	0	0	1	2.00	1.00	1.16
1973	26	4	8	0	0	0	0	0	0	1	0	1	0	0	3	3	3	4	0	0	0	0	0	0	0	1	2.00	1.00	1.16
1974	39	2	1	0	0	0	0	1	0	0	0	0	0	0	1	3	3	3	0	0	1	0	0	0	0	1	3.00	1.00	0.61
1975	33	3	2	0	0	0	0	1	0	0	1	0	0	0	1	3	3	4	0	0	1	1	0	0	0	1	2.00	1.00	1.16
1978	63	3	3	1	0	0	0	0	0	0	0	0	0	0	3	1	1	1	0	0	0	1	0	0	0	1	5.00	1.00	0.66
1980	54	2	3	0	0	0	0	1	0	0	0	0	1	0	3	3	3	5	0	0	0	0	0	0	0	1	4.00	1.00	0.92
1982	45	2	1	0	0	0	0	1	1	0	0	0	1	1	1	1	1	2	0	0	1	1	0	0	0	1	4.00	1.00	0.92
1984	56	1	1	0	0	0	0	1	1	0	0	0	1	0	1	3	3	5	0	0	0	0	0	0	0	1	5.00	1.00	0.66
1985	57	2	8	1	1	0	0	0	0	1	1	1	0	0	2	3	3	4	0	0	0	1	0	0	0	1	5.00	1.00	0.66
1986	36	3	4	0	0	0	0	0	1	0	0	0	0	0	1	2	2	3	0	0	1	1	0	1	0	1	3.00	1.00	0.61
1989	35	1	1	0	0	0	0	1	0	0	0	0	1	0	1	1	1	1	1	1	0	0	1	1	1	1	3.00	1.00	0.61
1996	58	2	2	0	0	0	0	0	1	0	0	0	1	0	3	3	3	5	0	0	0	0	0	0	0	1	5.00	1.00	0.66
1999	47	3	1	0	0	0	0	1	1	0	0	0	1	0	1	3	3	4	0	0	1	0	0	0	0	1	4.00	5.00	2.23
2000	35	1	3	1	0	0	0	1	1	0	0	0	1	0	1	1	1	5	0	0	1	1	0	0	0	1	3.00	3.00	3.04
2002	25	2	2	0	0	0	0	1	0	0	0	0	1	0	1	2	2	2	1	0	1	1	1	1	0	1	2.00	1.00	1.16
2006	62	2	4	1	0	0	0	0	0	0	0	0	0	0	3	3	3	5	0	0	1	1	0	0	0	1	5.00	1.00	0.66
2007	35	3	3	0	0	0	0	1	1	0	0	0	1	0	3	3	3	5	0	0	0	0	0	0	0	1	3.00	1.00	0.61
2009	52	3	1	0	0	0	0	0	1	0	0	0	0	0	1	2	2	5	0	0	1	1	0	0	0	1	4.00	1.00	0.92
2010	49	1	1	0	0	0	0	1	0	0	0	0	1	0	1	3	3	5	0	0	1	1	0	0	0	1	4.00	1.00	0.92
2015	35	2	2	0	0	0	0	0	1	0	0	0	1	0	1	1	1	1	1	1	1	1	1	1	1	1	3.00	1.00	0.61
2018	41	2	3	1	0	0	0	0	0	0	0	1	0	0	1	2	1	1	1	0	1	1	0	0	0	1	3.00	1.00	0.61
2019	30	3	7	0	0	0	0	1	0	0	0	0	1	0	3	3	3	3	0	0	1	0	0	0	0	1	2.00	5.00	5.50
2021	54	2	8	0	0	0	0	0	0	0	0	0	0	0	3	3	3	3	0	0	0	0	0	0	0	1	4.00	1.00	0.92
2022	64	3	1	0	0	0	0	0	0	0	0	0	0	0	3	2	2	3	0	0	0	0	0	0	0	1	5.00	1.00	0.66
2024	54	3	7	0	0	0	0	0	0	0	0	0	0	0	3	3	3	5	0	0	1	1	0	0	0	1	4.00	1.00	0.92
2031	64	2	1	0	0	0	0	1	0	0	0	0	1	0	1	3	3	5	0	0	0	1	0	0	0	1	5.00	1.00	0.66
2032	44	3	1	0	0	0	0	1	1	0	0	0	0	0	1	1	1	2	0	0	1	1	0	0	0	1	3.00	1.00	0.61
2033	58	4	8	0	0	0	0	0	0	1	0	0	0	0	3	2	2	4	0	0	0	0	0	0	0	1	5.00	1.00	0.66
2034	39	1	3	0	0	0	0	1	0	0	1	0	0	0	1	1	1	2	0	0	0	1	0	1	1	1	3.00	1.00	0.61
2035	59	4	7	0	0	0	0	0	1	0	0	0	0	0	3	3	3	5	0	0	0	1	0	0	1	1	5.00	1.00	0.66
2036	30	2	1	0	0	0	0	1	1	0	0	0	1	0	1	1	1	2	0	0	1	0	0	1	1	1	2.00	4.00	0.28
2038	30	2	4	1	0	0	0	0	0	0	1	1	0	0	3	3	3	4	0	0	1	1	0	0	0	1	2.00	1.00	1.16
2040	50	2	8	1	0	0	0	0	0	1	1	1	0	0	2	3	3	5	0	0	0	0	0	0	0	2	4.00	1.00	0.72
2041	54	2	1	0	0	0	0	1	0	0	0	0	1	0	1	3	3	5	0	0	1	1	0	0	0	1	4.00	5.00	2.23
2042	55	3	2	0	0	0	0	0	0	0	0	0	0	0	1	3	3	5	0	0	1	1	0	0	0	1	5.00	1.00	0.66
2043	30	2	1	0	0	0	0	1	0	0	0	0	0	0	1	1	1	2	0	0	1	0	0	0	0	1	2.00	3.00	1.72
2050	30	2	1	0	0	0	0	1	0	0	0	0	1	0	1	1	1	2	1	0	0	0	1	1	0	1	2.00	4.00	0.28
2052	61	2	1	0	0	0	0	1	1	0	0	0	1	0	1	3	3	5	0	0	0	0	0	0	0	1	5.00	1.00	0.66
2062	30	2	3	0	0	0	0	1	1	0	1	0	1	0	1	1	2	2	1	0	1	0	1	1	1	1	2.00	4.00	0.28
2063	40	2	1	0	0	0	0	1	1	0	0	0	1	0	1	1	1	2	1	0	0	1	0	1	1	1	3.00	1.00	0.61
2065	40	1	1	0	0	0	0	1	1	0	0	0	1	0	1	1	1	1	1	1	0	0	0	0	0	1	3.00	1.00	0.61
2067	36	3	4	1	0	0	0	1	1	0	0	0	0	0	3	3	3	5	0	0	1	1	0	1	0	1	3.00	1.00	0.61
2068	43	1	1	0	0	0	0	1	1	0	0	0	1	0	1	1	1	2	1	0	1	1	0	1	1	1	3.00	1.00	0.61
2070	49	2	1	0	0	0	0	1	0	0	0	0	1	0	1	2	1	3	0	0	1	1	0	1	0	1	4.00	4.00	0.40
2071	41	3	4	1	0	0	0	0	0	0	1	0	0	0	3	3	3	5	0	0	1	1	0	0	0	1	3.00	1.00	0.61
2073	57	2	2	1	0	0	0	0	0	0	1	0	0	0	3	3	3	3	1	1	1	1	1	1	1	1	5.00	1.00	0.66
2079	46	3	3	1	1	0	0	0	1	0	0	1	0	0	3	3	3	5	0	0	1	1	0	0	0	1	4.00	1.00	0.92
2081	57	3	4	1	0	0	0	0	0	0	0	0	0	0	1	3	3	4	0	0	1	1	1	1	1	1	5.00	1.00	0.66
2083	55	3	1	0	0	0	0	1	0	0	0	0	1	0	3	3	3	5	0	0	0	1	0	0	0	1	5.00	1.00	0.66
2084	62	3	1	0	0	0	0	1	0	0	0	0	1	0	1	1	2	1	0	0	1	1	0	1	0	1	5.00	1.00	0.66
2088	48	3	8	0	0	0	0	1	0	0	0	0	1	0	3	3	3	5	0	0	0	0	0	0	0	1	4.00	1.00	0.92
2091	38	1	8	1	0	0	0	0	0	1	1	1	0	0	2	3	3	5	0	0	0	1	0	0	0	1	3.00	1.00	0.61
2093	51	3	8	1	1	0	0	0	0	1	1	1	0	0	3	3	3	5	0	0	0	0	0	0	0	1	4.00	1.00	0.92
2094	57	1	1	0	0	0	0	1	0	0	0	0	0	0	3	2	2	5	0	0	0	1	0	0	0	1	5.00	1.00	0.66
2095	61	3	8	0	1	0	0	0	0	0	1	1	0	0	3	3	3	5	0	0	0	0	0	0	0	1	5.00	1.00	0.66
2097	50	2	1	0	0	0	0	1	1	0	0	0	0	0	1	1	1	2	1	0	1	1	1	1	0	1	4.00	1.00	0.92
2098	56	3	3	0	0	0	0	1	0	0	0	0	0	0	1	3	3	5	0	0	1	0	0	0	0	1	5.00	1.00	0.66
2099	63	3	4	1	1	0	0	0	0	0	1	1	0	0	3	3	3	5	0	0	1	1	1	1	1	1	5.00	1.00	0.66
2100	64	3	3	0	0	0	0	0	0	0	0	0	1	0	3	3	3	5	0	0	1	1	0	1	1	1	5.00	1.00	0.66
2102	64	2	1	0	0	0	0	1	1	0	0	0	1	0	1	3	1	1	0	0	1	1	0	1	0	1	5.00	1.00	0.66
2103	33	3	2	0	0	0	0	1	0	0	0	0	1	0	1	3	2	4	0	0	1	1	0	0	0	1	2.00	1.00	1.16
2104	34	1	1	0	0	0	0	0	1	0	0	0	1	0	1	1	1	1	0	0	0	1	0	0	0	1	2.00	1.00	1.16
2106	30	1	1	1	0	0	0	1	1	0	0	0	1	0	1	3	3	5	0	0	1	1	0	0	0	1	2.00	1.00	1.16
2107	52	2	3	0	0	0	0	1	0	0	0	0	0	0	1	3	3	5	0	0	1	0	0	0	0	1	4.00	1.00	0.92
2108	64	3	1	0	0	0	0	1	0	0	0	0	1	0	1	3	3	3	0	0	1	1	0	1	0	1	5.00	1.00	0.66
2111	39	4	1	0	0	0	0	1	0	0	0	0	1	0	1	1	1	4	0	0	1	1	0	0	0	1	3.00	1.00	0.61
2112	53	1	1	0	0	0	0	1	0	0	0	0	1	0	1	1	1	1	0	0	1	1	1	1	0	1	4.00	1.00	0.92
2114	62	3	5	1	0	0	0	0	0	0	0	1	0	0	3	3	3	3	0	0	0	0	0	0	0	1	5.00	1.00	0.66
2116	35	2	3	0	1	0	0	0	1	0	1	0	1	0	1	1	2	2	0	0	0	0	1	1	1	1	3.00	1.00	0.61
2118	38	1	8	1	1	0	0	0	0	1	1	1	0	0	2	3	3	5	0	0	0	1	0	0	0	1	3.00	1.00	0.61
2120	36	5	8	1	1	0	0	0	0	0	0	1	0	0	3	3	3	5	0	0	1	1	0	1	1	1	3.00	1.00	0.61
2123	21	2	1	0	0	0	0	1	1	0	0	1	1	0	1	3	1	1	0	0	0	0	1	1	0	1	1.00	1.00	2.04
2124	37	4	8	1	1	1	1	0	0	1	1	1	0	1	2	3	3	5	0	0	1	1	0	0	0	3	3.00	5.00	0.00
2128	18	4	7	0	0	0	0	1	0	0	0	0	0	0	3	2	2	5	0	0	1	1	0	0	0	1	1.00	5.00	1.58
2129	47	1	1	0	0	0	0	0	0	0	0	0	0	0	3	2	2	3	1	0	1	1	1	1	1	1	4.00	3.00	3.91
2134	45	3	1	0	0	0	0	1	1	0	0	0	1	0	1	1	1	3	0	0	1	1	0	1	0	1	4.00	4.00	0.40
2136	41	2	2	0	0	0	0	1	0	0	0	0	1	0	1	1	1	3	0	0	1	0	0	0	0	1	3.00	1.00	0.61
2137	44	4	8	0	1	1	1	0	0	1	1	1	0	1	3	3	3	5	0	0	0	0	0	0	0	1	3.00	1.00	0.61
2140	23	5	2	0	0	0	1	1	1	0	1	0	1	0	1	2	2	5	0	0	1	1	0	1	0	1	1.00	4.00	0.20
2141	61	2	1	0	0	0	0	1	1	0	0	0	1	0	1	3	3	4	0	0	0	0	0	1	0	1	5.00	1.00	0.66
2147	18	2	3	1	0	0	0	0	0	0	0	0	0	0	3	2	1	2	0	0	1	1	0	0	0	1	1.00	5.00	1.58
2149	40	3	8	0	1	1	1	1	0	0	0	1	0	1	3	3	3	5	0	0	0	0	0	0	0	1	3.00	1.00	0.61
2150	36	2	1	0	0	0	0	1	1	0	0	0	1	0	1	1	1	2	0	0	1	1	0	1	0	1	3.00	1.00	0.61
2153	64	1	1	0	0	0	1	1	0	0	0	1	1	0	1	1	1	1	1	0	0	0	0	0	0	1	5.00	1.00	0.66
2154	44	5	8	1	0	1	0	0	0	0	1	1	0	1	3	3	3	4	1	0	1	1	1	1	0	1	3.00	2.00	1.34
2157	36	3	8	0	0	0	0	0	0	1	0	0	0	0	2	2	2	3	0	0	0	0	1	0	0	1	3.00	5.00	2.44
2158	56	3	8	1	1	0	0	0	0	1	1	1	0	0	3	3	3	5	0	0	0	0	0	0	0	1	5.00	1.00	0.66
2159	41	2	8	1	1	1	0	0	0	1	1	1	0	0	3	3	3	5	0	0	1	1	0	0	0	1	3.00	1.00	0.61
2160	60	2	1	0	0	0	0	1	1	0	0	0	1	0	1	3	3	4	0	0	1	1	0	0	0	1	5.00	1.00	0.66
2161	50	3	8	1	0	1	1	0	0	1	1	1	0	0	3	3	3	5	0	0	0	0	0	0	0	1	4.00	1.00	0.92
2162	25	2	8	0	0	0	0	1	0	1	0	1	0	0	1	3	3	3	0	0	0	1	0	0	0	1	2.00	1.00	1.16
2164	59	3	4	0	0	0	0	0	0	0	0	0	0	0	1	3	3	4	0	0	0	0	0	0	0	1	5.00	1.00	0.66
2170	25	2	8	0	0	0	0	1	0	0	0	0	1	0	1	2	2	3	0	0	1	1	0	0	0	1	2.00	1.00	1.16
2171	61	2	3	0	0	0	0	1	0	0	0	0	0	0	1	3	3	5	0	0	0	0	0	0	0	1	5.00	1.00	0.66
2177	42	3	8	1	0	0	0	0	0	1	1	1	0	0	3	3	3	5	0	0	1	1	0	0	0	1	3.00	3.00	3.04
2179	47	1	1	0	0	0	0	1	0	0	0	0	1	0	1	3	2	4	1	0	1	1	1	0	0	1	4.00	3.00	3.91
2180	47	3	7	1	0	0	0	0	0	0	0	1	0	0	3	2	2	3	0	0	0	0	0	0	0	1	4.00	2.00	3.14
2184	31	3	3	1	1	0	0	1	0	0	1	0	0	0	3	3	3	5	0	0	1	1	0	1	1	1	2.00	1.00	1.16
2187	63	2	2	0	0	0	0	1	1	0	0	0	1	0	1	1	1	4	0	0	1	1	0	1	0	1	5.00	1.00	0.66
2188	35	2	1	0	0	0	0	1	1	0	0	0	1	0	1	2	2	5	0	0	1	0	0	0	0	3	3.00	1.00	0.00
2190	31	1	2	0	0	0	0	1	0	0	0	0	0	0	3	2	2	1	0	0	0	0	0	1	0	1	2.00	1.00	1.16
2192	18	1	3	0	0	0	0	1	1	0	1	0	1	0	1	2	2	3	0	1	0	1	0	1	1	1	1.00	4.00	0.20
2194	54	3	1	1	0	0	0	1	0	0	0	0	0	0	1	3	3	5	0	0	0	0	0	0	0	1	4.00	3.00	3.91
2198	62	3	1	0	0	0	0	1	0	0	0	0	1	0	1	3	3	5	0	0	1	1	0	0	0	1	5.00	1.00	0.66
2204	38	4	8	0	0	0	0	0	0	1	0	0	0	0	3	3	3	5	0	0	1	1	0	0	0	1	3.00	1.00	0.61
2208	46	2	3	0	0	0	0	1	0	0	0	0	1	0	1	3	3	2	0	1	0	1	0	0	1	1	4.00	1.00	0.92
2210	37	2	2	0	0	0	0	1	1	0	0	0	1	0	1	2	2	4	0	0	1	1	0	1	1	1	3.00	1.00	0.61
2214	40	3	7	0	0	1	0	0	0	0	0	1	0	0	3	2	2	5	0	0	0	0	0	1	0	1	3.00	1.00	0.61
2216	40	2	2	0	0	0	0	1	1	0	0	0	1	0	1	2	2	4	0	0	0	1	0	0	0	1	3.00	1.00	0.61
2217	41	1	8	1	1	0	0	0	0	0	1	1	0	1	2	3	3	5	0	0	0	0	0	0	0	1	3.00	2.00	1.34
2219	50	2	1	0	0	0	0	1	0	0	0	0	0	0	1	1	1	2	0	0	0	1	0	0	0	1	4.00	1.00	0.92
2221	56	2	1	0	0	0	0	1	0	0	0	0	1	0	1	1	1	4	0	0	1	1	0	0	0	1	5.00	1.00	0.66
2222	61	3	1	0	0	0	0	1	0	0	0	0	0	0	1	3	3	4	0	0	1	1	0	1	0	1	5.00	1.00	0.66
2223	22	3	8	0	0	1	0	0	0	1	1	1	0	0	2	2	2	3	1	0	0	1	0	0	0	1	1.00	3.00	2.68
2224	39	3	2	0	0	0	0	0	0	0	0	0	0	0	3	2	2	4	0	0	1	1	0	1	0	1	3.00	1.00	0.61
2225	25	2	1	0	0	0	0	1	0	0	0	0	1	0	1	3	3	5	0	0	1	1	0	0	0	1	2.00	1.00	1.16
2226	54	1	1	0	0	0	0	1	0	0	0	0	1	0	1	3	3	5	0	0	0	0	0	0	0	1	4.00	1.00	0.92
2227	35	2	1	0	0	0	0	1	0	0	0	0	1	0	3	3	3	5	0	0	0	0	0	0	0	1	3.00	1.00	0.61
2230	61	3	1	0	0	0	0	1	0	0	0	0	1	0	1	1	1	4	1	0	1	1	0	0	1	1	5.00	1.00	0.66
2234	24	3	4	0	0	1	0	0	0	0	1	0	0	0	3	2	1	3	0	0	0	1	0	0	0	3	1.00	3.00	0.00
2236	51	1	8	0	0	0	1	0	0	0	0	0	0	0	2	3	3	5	0	0	0	0	0	0	0	1	4.00	1.00	0.92
2243	62	2	3	0	0	0	0	1	0	0	0	0	1	0	1	2	1	5	0	0	1	1	0	1	1	1	5.00	1.00	0.66
2245	28	2	5	1	0	0	0	1	0	0	1	1	0	0	3	2	2	3	0	0	1	1	0	1	1	1	2.00	4.00	0.28
2247	30	1	1	0	0	0	0	1	0	0	0	0	1	0	1	1	1	1	0	1	1	0	0	1	1	1	2.00	1.00	1.16
2249	40	1	1	0	0	0	0	1	1	0	0	0	0	0	1	1	1	1	0	1	0	0	0	0	0	1	3.00	1.00	0.61
2251	37	1	1	0	0	0	1	1	0	0	1	0	0	0	1	1	1	1	1	1	0	0	0	1	0	1	3.00	1.00	0.61
2253	56	3	1	1	0	0	0	1	0	0	0	0	1	0	1	3	3	4	0	0	1	1	0	0	0	1	5.00	1.00	0.66
2255	22	3	1	0	0	0	0	1	1	0	0	0	1	0	1	3	3	5	0	0	1	1	0	0	0	1	1.00	1.00	2.04
2258	55	3	3	0	0	0	0	1	1	0	0	0	1	0	3	3	3	4	0	0	1	1	0	1	1	1	5.00	1.00	0.66
2259	19	1	8	0	1	1	1	1	0	1	1	1	0	1	3	3	3	1	1	0	1	1	0	0	0	1	1.00	2.00	1.51
2262	62	1	1	0	0	0	0	1	1	0	0	0	1	0	1	3	3	1	0	0	0	0	1	1	1	1	5.00	1.00	0.66
2263	64	1	8	1	1	1	1	0	0	1	1	0	0	1	2	3	3	5	0	0	0	0	0	0	0	1	5.00	1.00	0.66
2274	50	3	1	0	0	0	0	1	0	0	0	0	1	0	1	3	3	5	0	0	0	1	0	0	0	1	4.00	3.00	3.91
2279	59	2	1	0	0	0	0	1	1	0	0	0	1	0	1	3	3	5	0	0	1	1	0	0	0	1	5.00	1.00	0.66
2280	58	3	1	0	0	0	0	1	0	0	0	0	1	0	3	1	1	1	0	0	0	0	0	0	0	1	5.00	3.00	1.87
2282	26	3	6	1	0	0	0	0	0	0	0	0	1	0	3	3	3	4	0	0	1	1	0	0	0	2	2.00	1.00	1.88
2285	41	3	4	1	0	0	0	0	0	0	0	0	0	0	3	3	3	4	0	0	1	1	0	1	0	2	3.00	1.00	1.33
2290	33	2	8	1	1	0	0	0	0	1	1	1	0	0	2	3	3	5	0	0	1	1	0	0	0	2	2.00	1.00	1.88
2291	64	1	8	1	1	1	0	0	0	1	1	1	0	0	3	3	3	5	0	0	0	0	0	0	0	2	5.00	1.00	1.58
2292	40	2	3	0	0	0	0	1	1	0	0	0	1	0	3	2	2	3	0	0	1	1	1	1	1	2	3.00	4.00	0.17
2295	61	3	8	0	0	1	0	0	0	1	0	1	0	0	3	3	3	5	0	0	1	1	0	0	0	2	5.00	5.00	1.24
2297	63	2	1	0	0	0	0	1	1	0	0	0	1	0	1	3	3	5	0	0	0	0	0	0	0	2	5.00	1.00	1.58
2298	45	4	8	0	0	0	0	0	0	0	0	0	0	0	3	3	3	5	0	0	0	0	0	0	0	2	4.00	1.00	0.72
2301	42	3	3	0	0	0	0	1	1	0	0	0	1	0	1	2	2	5	0	0	1	1	0	0	0	2	3.00	4.00	0.17
2304	21	3	6	1	0	0	0	0	0	0	0	0	0	0	3	2	2	5	0	0	0	0	0	0	0	2	1.00	4.00	0.10
2306	63	2	1	0	0	0	0	1	0	0	0	0	0	0	1	3	3	5	0	0	0	0	0	0	0	2	5.00	1.00	1.58
2307	34	2	7	1	0	1	0	0	1	0	0	1	0	0	3	3	3	5	0	0	0	1	0	0	0	2	2.00	4.00	0.24
2308	59	2	8	1	0	0	0	0	0	1	0	1	0	0	3	2	3	3	1	0	0	1	1	0	0	2	5.00	2.00	0.80
2309	50	3	3	0	0	0	0	0	1	0	0	0	1	0	3	2	2	3	0	0	1	0	0	0	0	2	4.00	3.00	0.69
2310	57	1	3	1	0	0	1	1	0	0	0	0	0	0	3	2	3	5	0	0	1	1	0	1	0	2	5.00	2.00	0.80
2312	28	5	7	1	1	1	0	0	0	0	1	0	0	0	3	3	3	4	0	0	1	1	0	1	0	2	2.00	4.00	0.24
2313	31	2	8	0	0	0	0	0	0	1	0	1	0	1	3	3	3	5	0	0	1	1	0	0	0	2	2.00	5.00	2.33
2314	20	2	4	1	0	0	0	0	0	1	0	1	0	0	3	2	2	2	1	0	1	1	0	1	1	2	1.00	2.00	0.36
2315	34	1	3	0	0	0	0	1	1	0	0	0	1	0	1	1	1	1	1	0	1	1	0	1	1	2	2.00	2.00	0.50
2316	23	5	3	0	0	0	0	0	0	0	0	0	0	1	3	2	2	5	0	0	0	1	0	0	0	2	1.00	3.00	0.25
2317	34	2	3	0	0	0	0	1	0	0	0	0	0	0	1	2	2	3	0	0	1	0	0	0	1	2	2.00	2.00	0.50
2318	34	2	8	0	0	0	0	0	0	0	0	1	0	0	3	3	3	3	0	0	1	1	1	0	1	2	2.00	2.00	0.50
2319	43	2	7	1	1	0	1	0	0	1	0	1	0	0	3	3	3	5	1	0	1	1	1	1	1	2	3.00	3.00	1.30
2320	18	5	8	0	0	0	0	0	0	0	1	0	0	0	1	2	2	2	0	0	0	1	0	0	0	2	1.00	5.00	5.02
2321	22	2	3	1	0	0	0	0	0	0	0	0	0	0	3	1	1	2	1	0	0	1	1	0	0	2	1.00	2.00	0.36
2323	50	2	1	1	0	0	0	1	1	0	0	0	1	0	1	3	3	5	0	0	1	1	0	1	0	2	4.00	4.00	0.29
2324	52	3	6	1	0	0	0	0	0	0	0	0	0	0	3	2	2	2	0	0	1	0	0	1	1	2	4.00	2.00	0.63
2330	27	3	2	0	0	0	0	1	0	0	0	0	1	0	1	2	2	4	0	0	1	1	0	0	0	2	2.00	4.00	0.24
2331	45	1	7	1	1	1	1	0	0	1	1	1	0	1	3	3	3	5	1	0	1	1	0	1	0	2	4.00	2.00	0.63
2334	40	2	4	1	0	0	0	1	0	0	0	0	0	0	1	1	2	2	0	0	1	1	1	0	1	2	3.00	2.00	0.90
2335	44	1	4	0	0	0	0	1	0	0	0	0	1	0	1	1	1	4	0	0	0	0	1	0	0	2	3.00	2.00	0.90
2336	61	2	7	1	0	0	0	0	0	0	1	1	0	0	3	2	2	3	1	0	1	1	1	1	1	2	5.00	2.00	0.80
2337	42	3	8	1	0	0	0	0	0	1	1	0	0	0	3	2	3	2	0	0	0	1	0	0	0	2	3.00	2.00	0.90
2341	20	4	3	1	0	0	0	0	0	0	0	0	0	0	1	1	1	3	1	0	1	1	1	1	1	2	1.00	3.00	0.25
2343	29	1	8	0	0	0	0	0	0	0	0	1	0	0	2	3	3	5	0	0	0	0	0	0	0	2	2.00	2.00	0.50
2344	35	2	2	0	0	0	0	1	0	0	0	0	1	0	1	3	3	5	0	0	1	1	0	0	0	2	3.00	4.00	0.17
2345	40	1	1	0	0	0	0	1	0	0	0	0	1	0	1	1	1	2	0	0	1	0	1	1	1	2	3.00	2.00	0.90
2346	49	3	7	0	0	0	0	1	0	0	0	0	0	0	3	2	2	4	0	0	1	0	0	0	0	2	4.00	2.00	0.63
2350	35	2	2	0	0	0	0	1	0	0	0	0	1	0	3	3	3	5	0	0	0	0	0	0	0	2	3.00	4.00	0.17
2352	20	2	6	0	0	0	0	0	0	0	0	0	0	0	1	1	1	4	1	0	1	1	1	1	0	2	1.00	4.00	0.10
2353	28	4	8	0	0	0	0	0	0	0	0	1	0	0	3	3	3	5	0	0	0	0	0	0	0	2	2.00	5.00	2.33
2355	30	1	1	0	0	0	0	1	0	0	0	0	0	0	1	1	1	2	0	0	0	1	0	0	0	2	2.00	2.00	0.50
2356	56	2	1	0	0	0	0	0	0	0	0	0	1	0	1	2	1	3	1	1	1	1	0	0	0	2	5.00	4.00	0.56
2358	30	2	8	1	1	1	1	0	0	1	1	1	0	1	2	3	3	5	0	0	0	0	0	0	0	2	2.00	2.00	0.50
2361	27	1	7	1	0	0	0	0	0	0	1	1	0	0	3	3	3	5	0	0	0	0	0	0	0	2	2.00	2.00	0.50
2362	42	3	1	0	0	0	0	1	0	0	0	0	0	0	1	3	3	5	0	0	0	0	0	0	0	2	3.00	3.00	1.30
2410	31	3	7	1	0	0	0	0	0	0	1	1	0	0	3	3	3	5	0	0	1	1	0	0	0	2	2.00	2.00	0.50
2443	37	2	7	0	0	0	0	0	0	0	0	1	0	0	3	3	3	5	0	0	0	1	0	0	0	2	3.00	2.00	0.90
2444	64	3	1	0	0	0	0	1	0	0	0	0	1	0	1	1	1	4	1	0	1	1	1	1	0	2	5.00	2.00	0.80
2445	20	4	8	0	0	0	0	0	0	0	0	0	0	0	2	3	3	5	0	0	0	0	0	0	0	2	1.00	3.00	0.25
2478	41	1	8	1	1	0	1	0	0	0	1	0	0	1	3	1	1	1	1	0	1	1	1	1	0	2	3.00	2.00	0.90
2479	25	5	3	0	0	0	0	1	0	0	0	0	1	0	1	1	1	1	0	0	1	1	1	1	1	2	2.00	2.00	0.50
2480	30	2	8	1	0	0	0	0	0	1	1	1	0	1	2	3	3	5	0	0	0	0	0	0	0	2	2.00	5.00	2.33
2509	20	3	4	0	0	0	0	1	0	0	0	0	0	0	3	2	1	2	1	0	1	1	0	0	0	2	1.00	2.00	0.36
2543	56	3	7	0	0	0	0	0	0	0	0	0	0	0	3	2	2	5	0	0	0	0	0	0	0	2	5.00	3.00	0.83
2578	62	1	8	1	1	1	0	0	0	0	1	1	0	1	2	3	3	5	0	0	0	0	0	0	0	2	5.00	2.00	0.80
2579	38	1	8	0	1	0	1	0	0	0	0	1	0	0	3	3	3	5	0	0	0	0	0	0	0	2	3.00	2.00	0.90
2580	51	2	1	0	0	0	0	1	1	0	0	0	0	0	1	2	2	2	0	1	1	0	1	1	1	2	4.00	2.00	0.63
2582	59	4	8	1	0	0	0	0	0	1	0	1	0	0	3	3	3	5	0	0	0	0	0	0	0	2	5.00	2.00	0.80
2583	26	3	3	1	0	0	0	0	1	0	0	0	0	0	3	1	2	2	0	0	0	1	1	1	0	2	2.00	2.00	0.50
2585	30	3	2	0	0	0	0	1	0	0	0	0	1	0	1	2	2	4	1	0	0	1	1	1	1	2	2.00	3.00	0.47
2586	31	1	8	1	0	0	0	0	0	0	1	0	0	0	2	2	2	2	1	0	0	1	1	1	0	2	2.00	2.00	0.50
2587	50	1	7	1	0	0	0	0	0	0	0	1	0	0	3	2	3	4	0	0	1	1	1	1	1	2	4.00	3.00	0.69
2593	50	2	7	0	0	0	0	0	0	0	0	1	0	0	3	2	3	3	0	0	0	1	0	0	0	2	4.00	2.00	0.63
2595	49	4	1	0	0	0	0	1	0	0	0	0	0	0	1	3	3	5	0	0	0	1	0	0	0	2	4.00	3.00	0.69
2598	61	1	1	0	0	0	0	1	0	0	0	0	0	0	1	2	3	2	0	0	1	0	0	1	0	2	5.00	1.00	1.58
2599	19	3	4	1	0	0	0	0	0	0	0	0	0	0	1	1	1	3	0	0	0	1	0	0	1	1	1.00	2.00	1.51
2602	45	4	7	1	0	0	1	0	1	0	1	0	1	0	3	1	1	2	0	0	0	0	0	0	1	2	4.00	3.00	0.69
2604	51	1	7	0	0	0	0	1	1	0	0	0	0	0	3	2	2	3	1	0	1	0	1	0	1	2	4.00	2.00	0.63
2606	24	3	3	1	0	0	0	0	0	0	0	0	0	0	1	1	1	2	0	0	1	0	0	0	1	2	1.00	3.00	0.25
2608	46	1	1	0	0	0	0	0	1	0	0	0	0	0	2	2	2	2	0	0	0	1	0	0	0	2	4.00	1.00	0.72
2609	43	2	1	0	0	0	0	1	1	0	0	0	1	0	1	1	1	1	1	0	1	1	1	0	0	2	3.00	2.00	0.90
2610	25	2	7	1	0	0	0	0	0	0	0	0	0	0	3	2	2	4	0	0	1	1	0	0	0	2	2.00	3.00	0.47
2615	48	1	8	0	0	0	0	0	0	0	0	1	0	0	3	3	3	5	0	0	0	0	0	0	0	2	4.00	2.00	0.63
2616	36	4	3	0	0	0	0	1	0	0	0	0	0	0	1	1	1	3	1	0	1	1	1	0	0	2	3.00	2.00	0.90
2620	40	1	1	0	0	0	0	1	1	0	0	0	1	0	1	1	2	4	0	0	1	1	0	1	0	2	3.00	1.00	1.33
2632	26	1	8	1	0	0	0	0	0	0	0	0	0	0	3	3	3	5	0	0	0	1	0	0	0	2	2.00	3.00	0.47
2634	50	3	2	0	0	0	0	1	0	0	0	0	0	0	1	2	1	2	1	0	0	0	0	0	0	2	4.00	3.00	0.69
2635	35	2	1	0	0	0	0	1	1	0	0	0	0	0	1	3	3	5	0	0	0	1	0	0	0	2	3.00	3.00	1.30
2636	27	3	2	0	0	0	0	1	0	0	0	0	1	0	1	1	1	1	0	0	1	1	1	1	1	2	2.00	3.00	0.47
2639	23	2	3	1	0	0	0	0	0	1	0	1	0	1	1	1	1	1	0	0	1	1	0	0	0	2	1.00	2.00	0.36
2641	30	2	3	0	0	0	0	0	0	0	0	0	1	0	1	1	2	3	0	0	0	0	0	0	1	2	2.00	3.00	0.47
2643	23	1	1	0	0	0	0	1	1	0	0	0	1	0	1	2	1	4	1	0	0	0	0	1	0	2	1.00	3.00	0.25
2644	23	4	3	0	0	0	0	0	0	0	0	1	0	0	3	2	2	3	0	0	0	1	0	0	0	2	1.00	3.00	0.25
2645	48	3	8	1	1	0	0	0	0	1	1	1	0	0	2	3	3	5	0	0	0	1	0	0	0	2	4.00	3.00	0.69
2648	58	3	4	0	0	0	0	1	0	0	0	0	0	0	3	3	3	3	0	0	1	0	0	1	1	2	5.00	3.00	0.83
2649	21	2	1	0	0	0	0	1	0	0	0	0	1	0	1	3	3	5	0	0	0	1	0	0	0	2	1.00	3.00	0.25
2653	48	1	8	1	1	1	0	0	0	1	1	0	0	1	2	3	3	5	0	0	0	0	0	0	0	2	4.00	3.00	0.69
2654	19	1	1	0	0	0	0	1	0	0	0	0	1	0	1	1	1	1	1	1	1	1	1	1	1	2	1.00	3.00	0.25
2658	19	3	3	1	0	0	0	0	0	0	0	0	0	0	1	3	3	5	0	0	1	1	0	1	1	2	1.00	3.00	0.25
2659	56	1	2	0	0	0	0	1	0	0	0	0	1	0	1	3	3	5	1	0	1	1	1	0	0	2	5.00	2.00	0.80
2660	22	3	4	0	0	0	0	0	1	0	0	0	1	0	1	2	3	5	0	0	1	1	0	1	0	2	1.00	1.00	1.02
2662	19	4	6	0	0	0	0	0	0	1	0	1	0	0	3	2	3	5	0	0	1	1	1	1	1	2	1.00	3.00	0.25
2663	28	3	1	0	0	0	0	1	0	0	0	0	0	0	1	2	2	4	1	0	1	1	0	0	0	2	2.00	3.00	0.47
2666	45	1	8	1	1	1	0	0	0	0	1	1	0	0	2	3	3	5	0	0	0	0	0	0	0	2	4.00	3.00	0.69
2667	50	5	3	1	0	0	0	1	1	0	0	0	1	0	3	3	3	5	0	0	1	1	0	0	0	2	4.00	3.00	0.69
2668	36	3	1	0	0	0	0	1	1	0	0	0	0	0	1	3	3	5	0	0	1	1	0	0	0	2	3.00	3.00	1.30
2670	19	3	5	1	0	0	0	0	0	0	1	1	0	1	3	2	2	3	0	0	0	0	0	0	0	2	1.00	3.00	0.25
2671	45	3	8	0	0	0	0	0	0	0	0	1	0	0	3	3	3	2	0	0	0	0	0	0	0	2	4.00	3.00	0.69
2672	37	2	4	0	0	0	0	1	0	0	0	0	1	0	3	2	2	3	0	0	1	1	0	0	0	2	3.00	2.00	0.90
2673	33	1	4	1	0	0	0	1	1	0	1	0	1	0	1	1	2	3	0	0	1	1	0	1	1	2	2.00	4.00	0.24
2674	32	2	1	1	0	0	0	0	0	0	0	0	0	0	1	3	3	5	0	0	0	1	0	0	0	2	2.00	3.00	0.47
2676	24	1	1	0	0	0	0	1	0	1	0	0	1	0	1	1	1	1	0	0	0	0	0	0	1	2	1.00	3.00	0.25
2679	25	4	7	0	0	0	0	0	0	1	1	0	0	0	3	1	2	2	0	0	1	1	0	1	0	2	2.00	3.00	0.47
2683	38	2	6	1	0	0	1	0	1	0	0	1	0	0	3	3	3	4	0	0	1	1	0	1	0	2	3.00	3.00	1.30
2687	25	2	1	0	0	0	0	1	1	0	0	0	1	0	1	1	2	1	1	0	0	0	0	0	0	2	2.00	3.00	0.47
2688	25	3	2	0	0	0	0	0	0	0	1	0	0	0	3	2	2	3	0	0	1	1	0	0	0	2	2.00	3.00	0.47
2689	25	2	8	0	0	0	1	1	0	1	0	0	0	0	2	2	3	5	0	0	1	1	0	0	0	2	2.00	2.00	0.50
2691	30	2	1	0	0	0	0	1	1	0	0	0	1	0	1	3	3	5	0	0	0	0	0	0	0	2	2.00	3.00	0.47
2692	47	3	7	1	1	0	0	0	0	1	0	0	0	0	3	3	3	5	0	0	1	1	0	0	0	2	4.00	3.00	0.69
2693	58	2	3	1	0	0	0	0	0	0	0	0	1	0	3	3	2	3	0	0	1	1	0	0	0	2	5.00	2.00	0.80
2695	64	2	1	0	0	0	0	1	0	0	0	0	1	0	1	3	3	5	0	0	0	0	0	0	0	2	5.00	3.00	0.83
2697	27	2	6	0	1	0	0	0	1	0	1	1	0	0	3	2	2	2	0	0	1	1	0	1	0	2	2.00	3.00	0.47
2699	18	4	3	0	0	0	0	1	1	0	0	0	1	0	1	3	3	5	0	0	1	1	0	1	1	2	1.00	3.00	0.25
2700	32	3	1	0	0	0	0	1	0	0	0	0	1	0	1	3	3	5	0	0	0	0	0	0	0	2	2.00	3.00	0.47
2701	24	2	7	0	0	0	0	0	0	0	0	0	0	0	3	2	2	3	0	0	0	1	0	0	0	2	1.00	2.00	0.36
2709	23	1	1	0	0	0	0	1	0	0	0	0	0	0	1	1	1	1	0	0	0	1	0	1	0	2	1.00	2.00	0.36
2712	18	2	7	0	1	0	1	0	0	0	1	1	0	0	2	3	3	5	0	0	1	1	0	1	1	2	1.00	3.00	0.25
2713	44	3	4	0	0	0	0	0	0	0	0	0	0	0	3	3	3	5	0	0	1	1	0	0	0	3	3.00	3.00	0.00
2718	63	3	8	1	0	0	1	0	0	1	0	1	0	0	3	3	3	5	0	0	0	0	0	0	0	2	5.00	1.00	1.58
2720	57	5	7	1	0	0	0	0	0	0	1	1	0	0	3	3	3	5	0	0	1	1	0	1	1	2	5.00	3.00	0.83
2722	20	2	3	0	0	0	0	1	0	0	0	0	1	0	3	2	1	5	0	0	1	1	0	1	0	2	1.00	3.00	0.25
2723	40	2	4	1	1	0	0	0	0	0	0	1	0	1	3	1	2	3	1	1	1	1	1	1	1	1	3.00	1.00	0.61
2726	52	3	4	1	1	0	0	0	0	0	1	1	0	0	3	3	3	5	0	0	1	1	0	0	0	2	4.00	3.00	0.69
2728	34	3	8	1	1	0	0	0	0	1	1	1	0	1	3	3	3	5	0	0	0	0	0	0	0	2	2.00	2.00	0.50
2729	32	2	8	1	0	0	0	0	0	1	1	1	0	0	2	3	3	5	0	0	0	0	0	0	0	2	2.00	5.00	2.33
2733	35	3	8	1	0	1	0	0	0	0	1	1	0	1	2	3	3	5	0	0	1	1	0	0	0	2	3.00	3.00	1.30
2736	31	1	1	0	0	0	0	1	0	0	0	0	1	0	1	2	2	3	0	0	0	0	1	0	0	2	2.00	1.00	1.88
2742	22	4	1	0	0	0	0	1	0	0	0	0	0	0	1	2	2	5	0	0	0	0	0	1	1	2	1.00	2.00	0.36
2748	33	4	8	1	1	1	0	0	0	1	1	1	0	1	3	3	2	3	0	0	1	1	0	0	0	2	2.00	2.00	0.50
2753	20	3	1	0	0	0	0	0	0	0	0	0	0	0	1	3	2	4	0	0	1	1	0	1	0	2	1.00	3.00	0.25
2754	20	1	3	0	1	0	1	0	0	0	0	0	0	0	1	1	2	2	0	1	0	0	0	1	0	2	1.00	4.00	0.10
2755	31	5	8	0	0	0	1	0	0	0	0	1	0	0	3	3	3	5	0	0	0	0	0	0	0	2	2.00	2.00	0.50
2757	56	1	1	0	0	0	0	1	0	0	0	0	0	0	1	3	3	5	0	0	1	0	0	0	0	2	5.00	3.00	0.83
2760	18	3	8	0	1	0	0	0	0	1	0	0	0	1	3	3	3	3	0	0	0	0	0	0	0	2	1.00	3.00	0.25
2761	18	4	1	0	0	0	0	1	1	0	0	0	1	0	1	3	3	5	0	0	1	1	0	0	0	3	1.00	3.00	0.00
2762	18	2	2	0	0	0	0	1	0	0	1	0	0	0	1	2	2	4	0	0	1	1	1	1	1	2	1.00	3.00	0.25
2766	20	3	4	0	0	0	0	0	1	0	0	0	1	0	3	2	2	3	0	0	1	1	1	1	1	2	1.00	2.00	0.36
2768	48	2	7	1	0	0	0	0	0	0	1	1	0	0	3	3	3	3	1	0	1	1	1	1	1	2	4.00	3.00	0.69
2769	35	4	4	0	0	0	0	1	0	0	1	1	0	0	3	2	2	3	1	1	1	1	1	1	1	2	3.00	3.00	1.30
2771	48	1	2	1	0	0	0	0	0	0	0	0	0	0	1	1	1	2	0	0	0	1	0	0	0	2	4.00	3.00	0.69
2772	68	3	6	1	0	0	0	0	0	1	1	1	0	0	3	3	3	4	0	0	1	1	0	0	0	2	6.00	2.00	2.24
2773	25	5	8	0	0	0	0	0	0	0	0	0	0	0	3	3	2	3	1	1	1	1	1	1	1	2	2.00	2.00	0.50
2776	54	4	8	0	0	0	0	1	1	0	0	0	1	0	3	3	3	4	0	0	0	0	0	0	0	2	4.00	3.00	0.69
2779	26	3	2	1	0	0	0	1	0	0	0	0	1	1	1	3	3	2	1	0	1	1	1	1	1	2	2.00	3.00	0.47
2780	34	1	4	1	1	0	0	0	0	1	1	1	0	1	2	1	1	1	0	1	1	1	1	1	1	2	2.00	5.00	2.33
2781	49	1	1	1	1	0	1	0	0	0	0	1	1	0	1	3	2	4	0	0	0	0	0	0	1	2	4.00	5.00	1.79
2783	59	3	2	0	0	0	0	1	1	0	1	1	1	0	1	3	2	2	1	0	0	1	1	0	0	2	5.00	2.00	0.80
2784	42	1	1	1	0	0	0	1	0	0	0	0	1	0	1	1	1	3	1	0	1	1	1	1	1	2	3.00	4.00	0.17
2786	23	3	5	1	1	0	0	0	0	0	1	1	0	0	3	3	3	3	0	0	1	1	0	1	0	2	1.00	3.00	0.25
2790	42	2	8	1	0	0	0	1	0	0	0	0	0	0	3	3	3	5	0	0	0	1	0	0	0	2	3.00	3.00	1.30
2791	39	3	8	1	0	0	0	0	0	1	1	1	0	0	3	3	3	5	0	0	0	0	0	0	0	2	3.00	3.00	1.30
2794	63	2	3	0	0	0	0	1	0	0	0	0	0	0	3	2	2	1	0	0	1	1	0	1	0	2	5.00	3.00	0.83
2795	19	3	2	0	0	0	0	1	1	0	0	0	1	0	3	2	2	4	0	0	0	1	0	0	0	2	1.00	3.00	0.25
2798	28	3	1	1	0	0	0	1	0	0	0	1	1	0	3	3	3	4	0	0	1	1	0	0	0	2	2.00	3.00	0.47
2802	25	2	2	0	0	0	0	1	0	0	0	0	1	0	1	1	1	4	1	0	1	1	0	0	0	2	2.00	3.00	0.47
2805	24	3	1	0	0	0	0	0	0	0	0	0	1	0	1	1	1	3	1	0	0	0	0	0	0	2	1.00	3.00	0.25
2806	27	2	3	0	0	0	0	1	0	0	0	0	0	0	1	3	2	3	0	0	1	1	0	0	0	2	2.00	3.00	0.47
2807	20	4	3	1	0	0	0	0	0	0	1	1	0	0	3	2	2	2	1	1	1	1	0	1	0	2	1.00	3.00	0.25
2808	41	3	2	1	0	0	0	0	0	0	0	0	0	0	3	3	3	4	1	0	1	1	0	1	1	2	3.00	3.00	1.30
2810	20	2	3	0	0	0	0	1	1	0	0	0	1	0	1	1	2	3	1	0	0	0	1	0	1	2	1.00	3.00	0.25
2811	21	3	3	0	0	0	0	1	0	0	0	0	1	0	1	1	1	3	1	0	1	1	1	1	1	2	1.00	3.00	0.25
2812	69	1	1	0	0	0	0	1	0	0	0	0	1	0	1	3	1	4	0	0	0	1	1	1	1	2	6.00	2.00	2.24
2815	58	2	3	1	0	0	0	1	1	0	0	0	1	0	1	1	1	3	0	0	1	1	0	1	0	2	5.00	3.00	0.83
2822	57	3	3	0	0	0	1	1	1	0	0	0	1	0	3	3	1	2	0	0	0	0	1	1	0	1	5.00	2.00	2.26
2823	26	3	8	1	1	1	0	0	0	1	1	1	0	1	2	3	3	5	0	0	0	0	0	0	0	2	2.00	3.00	0.47
2824	28	2	3	0	0	0	0	0	0	0	0	0	0	0	3	2	2	2	0	0	1	0	0	0	0	2	2.00	3.00	0.47
2825	27	3	3	0	0	0	0	0	0	0	0	1	0	0	3	2	3	4	0	0	1	1	0	0	1	2	2.00	3.00	0.47
2826	28	3	7	1	0	0	0	0	0	1	0	1	0	0	3	3	3	4	0	0	1	1	0	0	0	2	2.00	3.00	0.47
2829	28	2	5	1	1	0	0	0	0	1	1	1	0	0	2	2	3	4	0	0	1	1	1	1	0	2	2.00	3.00	0.47
2830	30	2	1	0	0	0	0	0	0	0	0	0	0	0	1	2	2	3	0	0	0	0	0	0	0	2	2.00	3.00	0.47
2833	18	5	4	0	0	0	0	0	0	0	1	1	0	0	3	2	2	4	0	0	1	1	1	1	1	2	1.00	2.00	0.36
2835	36	4	8	1	1	0	1	0	0	0	0	1	0	0	3	1	1	3	1	0	1	1	1	1	1	2	3.00	2.00	0.90
2837	32	3	1	0	0	0	0	1	0	0	0	0	1	0	1	2	2	3	0	0	0	1	0	0	0	2	2.00	1.00	1.88
2838	24	4	7	0	0	0	0	0	0	0	0	0	0	0	3	2	2	2	1	0	1	1	1	1	1	2	1.00	3.00	0.25
2840	20	1	2	0	0	0	0	0	0	0	0	0	1	0	3	2	2	2	0	0	0	1	0	1	0	2	1.00	3.00	0.25
2844	27	1	8	1	0	0	0	0	0	0	0	1	0	0	3	2	2	4	0	0	1	1	0	0	0	2	2.00	2.00	0.50
2845	49	2	4	0	0	0	0	1	1	0	0	0	1	0	3	2	1	5	0	0	1	1	0	1	0	2	4.00	3.00	0.69
2846	18	3	2	0	0	0	0	1	1	0	0	0	0	0	1	1	1	3	1	0	1	1	1	0	1	2	1.00	3.00	0.25
2850	44	2	4	0	0	0	0	0	1	0	0	0	0	0	3	3	3	2	0	0	1	0	1	1	1	2	3.00	2.00	0.90
2851	70	2	1	0	0	0	0	1	0	0	0	0	1	0	1	3	2	2	1	0	0	0	1	1	0	2	6.00	2.00	2.24
2853	25	1	1	1	1	1	0	0	0	1	1	1	0	0	1	2	3	5	1	0	0	0	1	0	0	2	2.00	3.00	0.47
2854	34	2	3	0	0	0	0	1	0	0	0	0	1	0	3	3	3	4	1	0	1	1	0	0	0	2	2.00	3.00	0.47
2858	20	5	5	1	0	0	1	0	0	0	1	0	0	0	3	3	3	5	0	0	1	1	1	1	1	2	1.00	3.00	0.25
2861	19	3	7	1	0	0	0	0	0	0	1	0	0	0	3	2	3	4	0	0	1	0	0	0	0	2	1.00	3.00	0.25
2862	29	4	4	0	0	0	0	1	0	0	0	0	1	0	3	1	2	3	1	0	1	1	1	0	0	2	2.00	2.00	0.50
2863	20	3	8	1	0	1	0	0	0	1	1	1	0	0	3	3	3	5	0	0	1	1	0	0	0	2	1.00	1.00	1.02
2865	19	5	8	1	1	1	0	0	0	1	1	1	0	1	2	3	3	4	0	0	1	1	0	0	0	2	1.00	3.00	0.25
2866	22	2	8	1	0	0	1	1	0	1	0	1	1	1	2	3	3	2	0	0	0	1	0	0	0	2	1.00	5.00	5.02
2870	19	2	4	1	1	0	0	0	0	0	1	1	0	0	3	2	2	5	0	1	1	1	1	1	1	2	1.00	3.00	0.25
2872	40	4	4	1	0	0	0	1	1	0	0	0	0	0	1	3	3	5	0	0	1	1	0	0	0	2	3.00	3.00	1.30
2874	28	2	8	0	1	0	0	0	0	1	0	1	0	0	2	3	3	5	0	0	0	0	0	0	0	2	2.00	2.00	0.50
2877	22	2	8	1	1	0	0	0	0	1	1	1	0	1	2	3	3	5	0	0	0	0	0	0	0	2	1.00	2.00	0.36
2884	18	2	3	1	0	0	0	0	0	0	0	0	0	0	3	3	3	4	0	0	1	1	0	1	1	2	1.00	3.00	0.25
2888	22	2	8	0	1	1	0	0	0	1	0	1	0	0	3	3	3	5	0	0	0	0	0	0	0	2	1.00	3.00	0.25
2889	34	2	8	1	0	0	0	0	0	0	1	1	0	0	2	3	3	5	0	0	1	1	0	0	0	2	2.00	3.00	0.47
2891	51	1	8	1	1	1	0	0	0	1	1	0	0	1	2	3	3	5	0	0	0	0	0	0	0	2	4.00	3.00	0.69
2894	55	2	6	1	1	0	0	0	0	0	0	1	0	0	3	1	1	1	1	0	1	1	1	1	1	2	5.00	3.00	0.83
2896	36	2	8	1	0	1	1	0	0	0	1	1	0	0	2	3	3	5	0	0	1	1	0	0	0	2	3.00	3.00	1.30
2897	44	1	8	1	0	0	0	0	0	0	0	1	0	0	3	3	2	3	1	1	0	1	1	1	1	2	3.00	3.00	1.30
2898	20	3	3	0	0	0	0	0	0	0	0	0	0	0	3	2	1	2	0	0	1	0	1	0	0	2	1.00	3.00	0.25
2899	56	2	8	0	0	0	0	0	0	1	0	0	0	0	3	3	3	5	0	0	0	0	0	0	0	2	5.00	3.00	0.83
2901	64	2	4	0	0	0	0	1	0	0	0	0	0	0	1	3	3	5	0	0	0	1	0	0	0	2	5.00	3.00	0.83
2902	27	3	8	1	1	0	0	0	0	1	1	1	0	0	2	3	3	5	0	0	1	1	0	0	0	2	2.00	3.00	0.47
2903	19	3	1	0	0	0	0	1	1	0	0	0	0	0	1	2	1	4	0	0	1	1	1	1	0	2	1.00	3.00	0.25
2905	25	3	7	1	1	0	0	0	0	0	1	1	0	0	3	2	3	5	0	0	1	1	0	0	1	2	2.00	3.00	0.47
2907	18	3	8	0	0	0	0	0	0	0	1	0	0	0	3	3	3	4	0	0	0	0	0	0	0	2	1.00	2.00	0.36
2909	19	1	8	0	0	1	0	0	1	0	1	0	0	0	3	3	3	4	0	0	0	0	1	1	0	2	1.00	2.00	0.36
2910	27	4	4	0	0	0	1	0	0	0	1	0	0	0	3	3	3	5	0	0	1	1	0	0	0	2	2.00	3.00	0.47
2911	61	3	8	0	0	0	0	1	0	0	0	0	0	0	3	2	2	2	0	0	0	0	0	0	1	2	5.00	2.00	0.80
2912	51	2	7	1	0	0	0	1	0	0	0	0	0	0	3	3	3	5	0	0	0	1	0	0	0	2	4.00	2.00	0.63
2913	35	1	3	0	1	0	0	0	1	0	1	1	0	0	3	1	1	1	0	0	0	1	1	0	0	2	3.00	4.00	0.17
2917	28	1	1	1	1	0	0	1	1	0	0	0	0	0	1	1	1	1	1	0	0	0	0	0	1	2	2.00	3.00	0.47
2918	29	2	3	0	0	0	0	1	0	0	0	0	1	0	1	3	2	3	0	0	0	0	0	1	0	2	2.00	3.00	0.47
2921	19	3	4	1	0	0	0	1	0	0	0	1	0	0	1	1	2	3	0	0	1	0	0	1	0	2	1.00	3.00	0.25
2922	35	2	4	1	0	0	0	0	0	0	0	0	1	0	1	2	2	2	0	1	0	0	0	0	1	2	3.00	2.00	0.90
2932	44	1	8	1	0	0	0	0	0	0	0	1	0	0	3	3	3	1	0	0	1	1	0	0	0	2	3.00	2.00	0.90
2933	27	2	3	0	0	0	0	1	1	0	0	0	1	0	1	3	3	3	0	0	1	1	1	0	1	2	2.00	2.00	0.50
2934	21	4	4	1	0	0	0	0	0	0	0	0	0	0	3	2	2	3	0	0	1	1	0	0	0	2	1.00	3.00	0.25
2937	25	2	8	1	1	1	1	0	0	1	1	1	0	1	2	3	3	4	0	0	1	1	0	0	0	2	2.00	3.00	0.47
2942	21	4	8	1	1	0	0	0	0	1	1	1	0	1	3	1	1	4	0	0	1	1	1	0	0	2	1.00	3.00	0.25
2945	19	2	7	1	0	0	0	0	0	1	1	1	0	0	2	3	3	3	0	0	0	0	0	0	0	2	1.00	3.00	0.25
2946	43	2	1	1	0	0	0	1	1	0	0	0	0	0	1	3	3	5	0	0	1	1	0	1	1	2	3.00	3.00	1.30
2948	20	3	8	1	0	0	0	1	0	0	0	1	0	0	3	2	2	2	1	0	1	1	1	1	0	2	1.00	2.00	0.36
2951	21	2	1	0	0	0	0	1	0	0	0	0	1	0	1	1	1	3	0	0	1	1	0	0	0	3	1.00	3.00	0.00
2952	36	2	8	1	0	0	1	0	0	1	1	0	1	0	2	3	3	4	1	0	1	1	1	0	0	2	3.00	2.00	0.90
2953	50	4	3	1	0	0	0	0	0	0	0	0	0	0	3	3	3	5	0	0	0	0	0	0	0	2	4.00	3.00	0.69
2955	19	2	1	0	0	0	0	1	1	0	0	0	1	0	1	2	2	4	1	0	1	1	0	0	0	2	1.00	3.00	0.25
2957	19	3	8	0	0	0	0	0	0	1	1	1	0	0	3	3	3	3	0	0	1	1	0	1	0	2	1.00	3.00	0.25
2960	43	3	4	1	0	0	0	0	0	0	0	0	0	0	3	2	2	3	0	0	1	1	0	1	0	2	3.00	3.00	1.30
2962	53	2	8	1	0	0	0	0	0	1	1	1	0	0	3	3	3	5	0	0	1	1	0	1	1	2	4.00	3.00	0.69
2964	19	4	4	0	0	0	0	1	0	0	0	0	0	0	3	1	1	2	0	0	0	0	1	0	0	2	1.00	2.00	0.36
2965	58	4	8	0	0	0	0	0	0	0	1	1	0	0	3	3	3	5	0	0	0	0	0	0	0	2	5.00	3.00	0.83
2968	71	1	8	1	0	0	0	1	1	0	0	1	0	0	3	3	3	2	1	0	0	1	0	1	0	2	6.00	2.00	2.24
2971	19	3	3	0	1	1	0	0	0	1	0	1	0	1	2	2	2	3	0	0	1	0	1	1	0	2	1.00	3.00	0.25
2972	46	4	8	0	0	0	0	0	0	0	0	0	0	0	3	1	1	1	1	1	1	1	1	1	0	2	4.00	3.00	0.69
2973	19	1	1	0	0	0	0	1	1	0	0	0	1	0	1	3	3	5	0	0	0	0	0	0	0	2	1.00	3.00	0.25
2978	64	2	8	1	0	0	0	0	0	0	0	0	0	0	3	3	3	5	0	0	0	0	0	0	0	2	5.00	3.00	0.83
2980	64	3	4	1	0	0	0	0	0	0	1	1	0	0	3	2	3	3	1	0	1	1	1	1	0	2	5.00	2.00	0.80
2984	22	3	6	0	0	0	0	0	0	1	0	1	0	0	2	2	2	3	0	0	1	1	0	1	1	2	1.00	3.00	0.25
2988	45	3	1	0	0	0	0	1	0	0	0	0	1	0	3	3	3	5	0	0	0	1	0	0	0	2	4.00	2.00	0.63
2989	24	3	1	0	0	0	0	1	1	0	0	0	1	0	1	3	3	5	0	0	1	1	0	1	0	2	1.00	3.00	0.25
2992	39	1	1	0	0	0	0	1	0	0	0	0	1	0	1	1	1	1	1	1	1	1	1	1	1	2	3.00	2.00	0.90
2993	30	1	8	0	1	0	0	0	0	1	0	0	0	1	2	3	3	5	0	0	0	0	0	0	0	2	2.00	3.00	0.47
2994	25	2	2	0	0	0	0	0	0	1	1	1	0	0	1	1	1	2	1	1	1	1	1	1	1	2	2.00	3.00	0.47
2995	42	2	7	1	0	0	0	0	0	0	1	1	0	0	3	2	2	3	1	0	1	1	1	1	1	2	3.00	3.00	1.30
2996	21	3	8	0	0	0	0	0	0	0	0	1	0	0	3	3	3	3	0	0	1	1	1	1	1	2	1.00	3.00	0.25
2997	47	1	7	1	1	1	1	0	0	0	1	1	0	1	2	3	3	1	0	0	1	1	0	0	0	2	4.00	3.00	0.69
2999	38	1	8	1	1	0	0	0	0	1	0	1	0	0	2	3	3	5	0	0	1	1	0	0	0	2	3.00	3.00	1.30
3000	29	1	1	0	0	0	0	0	0	0	0	0	0	0	3	3	2	5	0	0	0	0	0	0	0	2	2.00	2.00	0.50
3001	30	2	8	0	0	0	0	0	0	1	0	1	0	0	1	3	3	5	0	0	0	0	0	0	0	2	2.00	2.00	0.50
3004	24	3	5	1	0	0	0	0	0	0	0	0	0	0	3	3	3	5	0	0	0	0	0	0	0	2	1.00	3.00	0.25
3006	26	4	5	1	0	0	0	0	0	0	1	0	0	0	3	3	3	1	1	0	1	1	1	1	1	2	2.00	2.00	0.50
3011	21	3	3	0	0	0	0	1	1	0	0	0	1	0	1	1	1	1	1	1	1	1	1	1	1	2	1.00	3.00	0.25
3014	60	3	2	0	0	0	0	0	0	0	1	0	0	0	1	2	2	3	1	0	1	1	0	0	0	2	5.00	5.00	1.24
3015	45	2	3	1	0	0	0	1	1	0	0	0	1	0	1	2	2	3	1	0	1	0	0	0	0	1	4.00	3.00	3.91
3016	18	3	4	0	0	0	0	0	0	0	0	0	0	0	3	2	2	3	0	0	0	0	0	0	0	2	1.00	3.00	0.25
3017	20	3	1	0	0	0	0	1	1	0	0	0	1	0	1	3	3	5	0	0	0	1	0	1	0	2	1.00	3.00	0.25
3021	37	1	2	1	0	0	0	0	0	1	0	1	0	0	3	3	3	5	0	0	0	0	0	0	0	2	3.00	2.00	0.90
3025	39	3	8	0	1	0	0	0	0	0	0	0	0	0	2	2	2	3	0	1	0	0	0	0	0	2	3.00	2.00	0.90
3026	18	4	8	1	1	0	0	0	0	1	1	1	0	1	2	3	3	5	1	0	1	1	0	1	0	2	1.00	3.00	0.25
3027	45	3	5	1	0	0	0	1	0	0	0	0	0	0	1	3	2	2	1	1	0	0	0	1	0	2	4.00	2.00	0.63
3031	51	1	1	1	0	0	1	0	0	0	1	0	0	0	1	3	3	5	0	0	1	1	0	1	0	2	4.00	2.00	0.63
3034	61	3	3	0	0	0	0	0	1	0	1	0	0	0	3	2	3	3	0	0	1	1	0	0	0	2	5.00	2.00	0.80
3038	19	2	1	0	0	0	0	1	0	0	0	0	1	0	1	1	1	2	0	0	0	1	1	0	0	2	1.00	3.00	0.25
3039	55	1	8	1	0	0	0	0	0	1	1	1	0	0	3	3	3	5	0	0	1	1	0	0	0	2	5.00	3.00	0.83
3041	39	1	1	0	0	0	0	1	1	0	0	0	1	0	1	1	1	1	0	0	1	1	0	1	0	2	3.00	3.00	1.30
3042	47	5	8	1	0	0	0	0	0	0	0	0	0	0	3	3	3	5	0	0	0	0	0	0	0	2	4.00	2.00	0.63
3043	31	2	7	1	0	0	1	1	0	0	0	0	1	0	2	2	2	2	1	1	0	1	0	0	0	2	2.00	3.00	0.47
3047	41	3	8	1	0	0	0	0	0	0	1	1	0	0	3	3	3	5	0	0	0	1	0	0	0	2	3.00	3.00	1.30
3053	26	1	8	0	1	0	0	0	0	0	0	0	0	0	2	3	3	5	0	0	0	0	0	0	0	2	2.00	2.00	0.50
3054	37	3	8	1	1	0	0	0	0	0	1	1	0	0	3	3	3	2	0	0	1	1	0	0	0	2	3.00	3.00	1.30
3055	18	4	8	1	0	0	1	0	0	0	1	1	0	0	3	2	2	4	0	0	1	1	1	0	0	2	1.00	3.00	0.25
3057	50	1	8	0	1	0	0	0	0	0	1	1	0	1	3	3	3	1	0	0	0	0	0	0	0	2	4.00	2.00	0.63
3058	19	3	6	1	0	0	0	0	0	0	0	0	0	0	3	3	2	1	0	0	0	0	0	1	0	2	1.00	3.00	0.25
3059	18	4	4	0	0	0	0	0	0	0	1	0	0	0	1	1	1	3	0	0	0	1	0	0	0	2	1.00	2.00	0.36
3062	59	5	4	0	0	0	0	1	0	0	1	0	0	0	1	3	3	5	0	0	0	0	0	1	0	2	5.00	3.00	0.83
3064	22	3	4	0	0	0	0	0	0	0	0	0	0	0	3	1	1	2	0	0	0	0	0	0	0	2	1.00	2.00	0.36
3068	34	1	3	1	0	0	0	1	0	0	0	0	1	0	1	1	1	1	0	0	0	1	0	0	0	2	2.00	3.00	0.47
3072	21	2	7	1	1	0	0	0	1	1	0	1	0	0	2	3	3	5	0	0	1	1	0	0	0	2	1.00	3.00	0.25
3079	30	2	8	0	0	0	1	0	0	1	0	1	0	1	3	3	3	5	0	0	0	0	0	0	0	2	2.00	2.00	0.50
3082	25	2	3	0	0	0	0	0	0	0	1	0	0	0	1	1	2	2	1	0	0	0	0	1	0	2	2.00	2.00	0.50
3084	51	2	1	0	0	0	0	0	0	0	0	0	0	0	1	2	2	4	0	0	1	1	1	1	1	2	4.00	3.00	0.69
3088	21	2	4	1	1	0	0	1	0	1	1	1	0	1	1	1	2	1	1	1	1	0	1	0	1	2	1.00	3.00	0.25
3089	23	2	1	0	0	0	0	1	0	0	0	0	1	0	1	2	3	4	1	0	0	0	1	0	1	2	1.00	3.00	0.25
3091	63	5	8	0	0	0	0	0	1	0	0	1	0	0	3	3	3	4	0	0	1	0	0	0	0	2	5.00	3.00	0.83
3093	30	1	3	1	0	0	0	0	0	0	1	0	0	0	3	3	3	5	0	0	0	1	0	0	0	2	2.00	3.00	0.47
3094	22	3	3	1	0	0	0	0	0	0	0	0	1	0	3	2	2	3	0	0	1	1	0	0	0	2	1.00	3.00	0.25
3096	53	1	1	0	0	0	0	1	1	0	0	0	1	0	1	3	3	5	0	0	0	0	0	0	0	2	4.00	3.00	0.69
3097	22	3	1	0	0	0	0	0	0	0	0	0	1	0	1	1	2	2	1	0	1	1	1	1	1	2	1.00	2.00	0.36
3099	26	3	6	0	0	0	0	0	1	0	0	0	1	0	1	2	2	3	0	0	1	1	0	0	0	2	2.00	3.00	0.47
3101	21	5	2	0	0	0	0	1	1	0	0	0	1	0	1	3	2	3	1	0	1	1	1	1	1	2	1.00	3.00	0.25
3104	26	1	3	1	1	1	0	0	0	1	1	1	0	1	1	2	2	3	0	0	1	1	0	1	0	2	2.00	3.00	0.47
3105	18	3	8	1	0	0	0	0	0	1	0	1	0	0	2	3	3	2	0	0	0	0	0	0	0	2	1.00	3.00	0.25
3108	56	4	4	0	0	0	0	1	0	0	0	0	0	0	3	3	3	4	0	0	0	0	0	0	0	2	5.00	3.00	0.83
3123	21	1	8	0	1	0	0	0	0	0	0	1	0	0	3	3	3	5	0	0	0	0	0	0	0	2	1.00	3.00	0.25
3125	21	3	3	1	0	0	0	0	0	0	0	0	0	0	3	3	3	5	0	0	1	1	0	0	1	2	1.00	3.00	0.25
3126	30	1	8	0	1	0	0	0	0	0	0	1	0	0	3	3	3	5	0	0	0	1	0	0	0	2	2.00	2.00	0.50
3139	20	3	7	0	0	0	0	0	0	0	0	0	0	0	3	2	2	5	0	0	0	0	0	0	0	2	1.00	3.00	0.25
3142	30	2	4	0	0	0	0	0	0	0	1	0	0	0	3	1	2	2	0	0	1	0	1	1	1	2	2.00	3.00	0.47
3150	26	2	2	0	0	0	0	1	0	0	0	0	1	0	1	1	2	3	0	0	1	1	0	0	0	2	2.00	3.00	0.47
3153	27	1	3	0	0	0	0	1	1	0	0	0	1	0	1	1	1	2	0	0	1	0	1	1	0	2	2.00	2.00	0.50
3156	24	1	1	0	0	0	0	1	0	0	0	0	1	0	1	2	2	4	0	0	1	1	0	1	0	2	1.00	3.00	0.25
3157	18	3	2	0	0	0	1	1	0	0	0	0	1	0	3	2	3	3	0	0	1	1	0	0	0	2	1.00	3.00	0.25
3159	27	3	7	1	0	1	1	0	0	0	0	0	0	0	3	2	2	3	0	0	1	0	0	0	0	1	2.00	3.00	1.72
3162	21	3	6	1	1	0	0	1	0	1	1	0	1	0	3	2	2	3	1	1	1	1	0	0	0	2	1.00	3.00	0.25
3163	24	3	4	0	0	0	0	0	1	0	0	0	0	0	1	1	3	2	1	0	0	1	0	1	1	2	1.00	3.00	0.25
3171	33	4	8	0	0	0	1	0	0	0	1	1	0	0	3	3	3	4	1	0	1	1	1	1	1	2	2.00	3.00	0.47
3173	33	2	8	1	1	0	1	0	0	0	0	1	0	1	3	3	3	5	0	0	0	0	0	0	0	2	2.00	3.00	0.47
3175	29	4	2	1	0	0	0	0	0	0	0	0	0	0	2	3	3	3	0	0	0	1	0	0	0	2	2.00	2.00	0.50
3176	21	3	8	1	1	1	1	0	0	1	0	1	0	1	2	2	2	1	1	0	1	1	1	1	1	2	1.00	2.00	0.36
3178	21	5	8	0	1	1	1	0	0	1	1	1	0	1	2	3	3	5	0	0	0	0	0	0	0	2	1.00	3.00	0.25
3179	24	3	2	1	0	0	1	0	0	0	1	0	0	0	3	3	3	4	0	0	1	1	0	1	1	2	1.00	3.00	0.25
3186	30	3	3	1	0	0	0	0	0	0	0	0	0	0	1	1	1	2	1	0	1	1	1	1	1	2	2.00	2.00	0.50
3189	27	3	3	0	0	0	0	0	0	0	0	0	0	0	3	2	1	3	0	0	1	1	0	0	1	2	2.00	3.00	0.47
3193	22	2	3	0	0	1	0	0	0	0	0	0	0	0	2	2	1	2	0	0	0	0	1	0	0	3	1.00	3.00	0.00
3194	31	3	3	0	0	0	0	1	0	0	0	0	1	0	3	3	3	5	0	0	0	0	0	0	0	2	2.00	3.00	0.47
3195	31	4	4	1	1	0	0	0	0	0	1	1	0	0	2	1	1	1	1	0	1	1	1	0	0	2	2.00	3.00	0.47
3197	22	3	8	0	1	0	0	0	0	1	0	1	0	1	3	3	3	3	0	0	0	0	0	0	0	2	1.00	3.00	0.25
3199	50	4	2	1	0	0	0	0	0	0	1	1	0	0	3	2	2	3	0	0	1	1	1	1	1	2	4.00	2.00	0.63
3203	19	1	1	0	0	0	0	1	1	0	0	0	1	0	1	2	2	5	0	0	1	1	0	1	0	2	1.00	3.00	0.25
3204	20	3	2	1	0	0	0	1	1	0	0	0	1	0	1	1	1	3	1	0	1	1	1	0	0	2	1.00	3.00	0.25
3206	20	3	2	0	0	0	0	0	0	0	0	0	0	0	3	2	2	3	0	0	0	0	0	0	0	2	1.00	3.00	0.25
3209	18	3	2	1	0	0	0	1	1	0	0	0	1	0	1	1	1	4	0	0	1	1	0	0	0	2	1.00	3.00	0.25
3211	21	3	8	1	0	0	0	0	0	0	0	1	0	0	2	3	3	5	0	0	0	1	0	0	0	2	1.00	3.00	0.25
3214	19	3	4	1	0	0	0	1	1	0	0	0	0	0	1	2	1	3	0	0	0	1	1	1	1	2	1.00	3.00	0.25
3223	18	3	8	0	0	0	0	0	1	0	0	1	0	0	3	2	2	2	1	0	1	1	1	1	1	2	1.00	3.00	0.25
3225	29	3	8	0	1	0	0	0	0	1	0	1	0	0	3	3	3	5	0	0	0	0	0	0	0	2	2.00	3.00	0.47
3231	22	2	2	1	0	0	0	1	0	0	1	0	1	0	1	1	1	2	1	0	1	1	1	1	1	2	1.00	3.00	0.25
3232	27	2	1	0	0	0	0	1	1	0	0	0	1	0	1	1	2	3	1	0	1	0	0	1	0	2	2.00	3.00	0.47
3235	32	3	3	1	0	0	0	0	0	0	1	1	0	0	3	2	1	2	0	0	0	0	1	0	0	2	2.00	3.00	0.47
3236	20	3	1	0	0	0	0	1	0	0	0	0	0	0	1	3	3	4	0	0	1	1	0	0	0	2	1.00	3.00	0.25
3237	27	3	3	1	0	0	1	1	0	0	1	0	1	0	1	1	1	4	0	0	1	1	0	1	1	2	2.00	3.00	0.47
3240	55	3	2	0	0	0	0	1	0	0	0	0	0	0	1	2	2	3	1	0	1	1	0	0	0	2	5.00	2.00	0.80
3243	20	3	3	0	0	0	0	1	0	0	0	1	0	0	3	3	2	2	1	0	0	0	0	0	0	2	1.00	1.00	1.02
3246	18	3	2	1	0	0	0	1	0	0	0	0	0	0	3	1	2	3	0	0	1	0	0	1	0	2	1.00	3.00	0.25
3256	59	3	8	0	0	0	0	0	0	0	0	0	0	0	3	3	3	5	0	0	0	0	0	0	0	2	5.00	3.00	0.83
3263	19	3	6	0	1	1	1	0	0	1	1	1	0	1	2	3	3	4	0	0	1	1	1	1	1	2	1.00	3.00	0.25
3266	21	3	8	1	1	1	1	0	0	1	1	1	0	0	3	2	3	3	0	0	1	1	1	0	0	2	1.00	2.00	0.36
3267	19	2	1	0	0	0	0	1	1	0	0	0	1	0	1	1	2	3	1	0	1	0	1	0	0	2	1.00	3.00	0.25
3269	20	2	8	1	1	1	0	0	0	1	1	1	0	1	2	3	3	5	1	0	1	0	0	0	0	2	1.00	3.00	0.25
3273	31	2	1	0	0	0	0	1	0	0	0	0	1	0	1	2	1	4	1	0	1	1	0	0	0	2	2.00	3.00	0.47
3274	21	5	8	0	0	0	0	0	0	0	0	0	0	0	3	2	2	3	0	0	1	1	0	0	0	2	1.00	3.00	0.25
3275	46	3	4	1	0	0	0	0	0	0	0	0	0	0	3	3	3	4	0	0	1	1	0	0	0	2	4.00	1.00	0.72
3277	22	3	3	0	0	0	0	1	0	0	0	0	0	0	3	3	3	5	0	0	1	1	0	0	0	2	1.00	2.00	0.36
3279	27	3	8	1	0	0	0	0	0	0	0	1	0	0	3	2	2	3	1	0	1	1	1	1	0	2	2.00	3.00	0.47
3280	26	3	8	1	0	1	0	0	0	1	1	1	0	1	3	3	3	5	0	0	0	0	0	0	0	2	2.00	2.00	0.50
3282	18	1	8	0	1	0	0	0	0	1	1	1	0	1	2	3	3	5	0	0	0	0	0	0	0	2	1.00	3.00	0.25
3285	28	2	7	1	0	0	0	0	0	1	0	1	0	0	3	3	3	5	0	0	1	1	0	0	0	2	2.00	3.00	0.47
3287	34	5	7	0	0	0	0	0	1	0	0	1	0	0	3	1	1	1	0	0	1	1	1	1	1	2	2.00	2.00	0.50
3288	34	2	8	1	0	1	1	0	0	1	1	1	0	1	3	3	3	5	0	0	0	0	0	0	0	2	2.00	2.00	0.50
3291	21	1	3	0	0	1	0	1	1	0	0	1	1	1	1	1	1	2	1	0	0	1	1	1	0	2	1.00	3.00	0.25
3298	20	2	4	1	0	0	0	0	0	1	1	1	0	0	3	3	3	5	0	0	1	1	0	0	0	2	1.00	3.00	0.25
3302	28	2	4	1	1	0	0	0	0	1	0	1	0	0	3	2	2	4	0	0	1	1	0	0	0	2	2.00	3.00	0.47
3307	28	5	8	1	1	1	0	0	0	1	1	1	0	1	2	3	3	3	0	0	0	1	0	0	0	2	2.00	3.00	0.47
3309	18	3	1	1	0	0	0	0	0	0	0	0	0	0	1	1	1	1	1	0	1	1	0	0	0	2	1.00	2.00	0.36
3313	30	2	2	1	0	0	0	0	0	1	1	1	0	0	3	2	2	3	0	0	1	1	1	0	0	2	2.00	3.00	0.47
3314	63	2	4	1	1	0	0	0	0	0	0	1	0	0	3	3	3	5	0	0	1	1	0	0	0	2	5.00	3.00	0.83
3315	59	2	4	1	0	0	0	0	0	0	0	1	0	0	3	2	2	3	0	0	1	1	1	1	0	2	5.00	2.00	0.80
3316	53	3	1	1	0	0	0	1	1	0	0	0	1	0	1	3	3	5	0	0	1	0	0	0	0	2	4.00	3.00	0.69
3318	53	4	6	1	0	0	0	0	0	0	0	1	0	0	3	3	3	4	0	0	1	1	1	0	0	2	4.00	2.00	0.63
3319	49	2	1	0	0	0	0	1	1	0	0	0	1	0	1	3	3	5	0	0	1	1	0	1	0	2	4.00	3.00	0.69
3323	34	3	1	0	0	0	0	1	1	0	0	0	0	0	1	1	1	4	1	0	0	0	1	0	0	2	2.00	3.00	0.47
3325	48	2	8	1	0	1	0	0	0	0	1	1	0	0	2	1	1	3	1	0	1	1	1	0	1	2	4.00	2.00	0.63
3331	61	2	1	0	0	0	0	1	1	0	0	0	1	0	1	3	3	5	0	0	0	0	0	0	0	2	5.00	1.00	1.58
3336	24	3	3	1	0	0	0	0	0	0	0	1	0	0	3	2	2	3	1	0	1	1	1	1	0	2	1.00	2.00	0.36
3337	31	1	8	1	1	1	0	0	0	0	0	1	0	1	2	3	3	5	0	0	0	0	0	0	0	2	2.00	3.00	0.47
3341	19	3	4	1	1	0	0	0	1	0	1	1	0	0	3	1	1	3	0	0	1	1	1	1	1	2	1.00	3.00	0.25
3345	45	3	1	1	0	0	0	0	0	0	1	0	0	0	1	3	3	5	0	0	1	1	0	0	0	2	4.00	3.00	0.69
3353	18	3	5	1	1	0	0	0	0	1	1	1	0	0	3	3	3	3	0	0	1	1	0	1	1	2	1.00	3.00	0.25
3355	54	3	8	0	0	0	1	0	0	0	0	0	0	0	3	3	2	4	0	0	1	0	0	0	0	2	4.00	3.00	0.69
3358	22	1	2	1	1	1	0	0	1	1	0	1	0	0	1	2	1	1	1	0	1	1	1	0	0	2	1.00	2.00	0.36
3359	21	1	2	0	0	0	0	1	0	0	0	0	1	0	1	1	1	2	1	0	1	0	0	0	0	2	1.00	3.00	0.25
3360	26	3	3	0	0	0	0	1	1	0	0	0	1	0	1	2	2	3	1	0	1	1	0	0	0	2	2.00	3.00	0.47
3361	20	4	3	0	0	0	0	0	0	0	0	0	1	0	1	3	3	5	0	0	1	1	0	0	0	2	1.00	3.00	0.25
3362	23	2	3	1	1	1	0	0	0	1	1	1	0	1	3	1	2	3	1	0	1	1	1	1	1	2	1.00	2.00	0.36
3365	34	3	8	1	0	0	0	0	0	1	1	1	0	0	3	3	3	5	0	0	1	1	0	1	0	2	2.00	3.00	0.47
3367	57	1	1	0	0	0	0	1	0	0	0	0	1	0	1	1	1	3	0	0	0	0	0	0	0	2	5.00	3.00	0.83
3369	53	1	8	0	0	0	0	0	0	1	0	0	0	0	3	3	3	5	0	0	0	0	0	0	0	2	4.00	5.00	1.79
3371	30	3	2	0	0	0	0	1	1	0	0	0	1	0	1	1	1	3	0	0	1	1	0	0	0	2	2.00	2.00	0.50
3375	20	4	2	0	0	0	0	0	1	0	0	0	0	0	1	2	1	2	0	0	1	1	0	0	0	2	1.00	2.00	0.36
3376	25	1	6	0	0	0	0	1	0	0	0	1	0	0	1	2	2	2	0	0	1	1	0	1	1	2	2.00	3.00	0.47
3381	20	3	8	1	1	1	0	0	0	1	1	1	0	0	2	3	3	4	0	0	0	1	0	0	0	2	1.00	4.00	0.10
3384	21	3	1	0	0	0	0	1	0	0	0	0	1	0	1	1	1	3	0	0	1	1	0	1	0	2	1.00	3.00	0.25
3386	45	3	1	0	0	0	0	0	0	0	0	0	0	0	1	3	3	5	0	0	1	1	0	0	0	2	4.00	3.00	0.69
3391	22	2	4	1	1	1	0	0	0	1	1	1	0	0	2	2	2	3	0	0	1	1	0	1	0	2	1.00	1.00	1.02
3393	34	2	8	1	1	1	1	0	1	1	1	1	0	1	2	3	3	5	0	0	0	0	0	0	0	2	2.00	3.00	0.47
3394	21	3	3	0	0	0	0	1	0	0	0	0	0	0	1	2	1	1	0	0	0	0	0	0	0	2	1.00	3.00	0.25
3396	53	3	8	1	0	0	0	0	0	0	1	1	0	1	3	3	3	5	0	0	1	1	0	0	0	2	4.00	2.00	0.63
3404	23	2	2	0	0	0	0	1	0	0	0	0	1	0	1	2	3	2	0	0	1	1	0	0	0	2	1.00	3.00	0.25
3405	18	3	3	0	0	0	0	0	0	0	0	0	0	0	3	1	2	5	0	0	0	0	0	0	0	2	1.00	3.00	0.25
3406	61	3	1	1	0	0	0	0	0	0	0	0	0	0	3	2	2	5	0	0	1	1	0	1	0	2	5.00	3.00	0.83
3409	21	3	3	0	1	0	0	1	0	0	1	1	0	0	1	2	2	3	0	0	0	1	0	1	0	2	1.00	2.00	0.36
3410	32	3	5	1	0	0	0	0	0	0	1	0	0	0	3	1	3	3	0	1	1	1	1	0	0	2	2.00	2.00	0.50
3411	45	1	1	0	0	0	0	1	0	0	0	0	1	0	1	1	1	2	0	0	0	0	0	0	0	2	4.00	3.00	0.69
3412	59	3	2	0	0	0	0	1	0	0	0	0	1	0	1	1	3	5	0	0	0	1	0	0	0	2	5.00	3.00	0.83
3426	27	2	8	1	1	1	0	0	0	1	1	1	0	1	3	3	3	5	0	0	0	0	0	0	0	2	2.00	3.00	0.47
3432	33	1	1	1	0	0	0	1	0	0	0	0	0	0	3	3	3	5	0	0	0	1	1	1	1	2	2.00	3.00	0.47
3434	18	3	5	0	0	0	0	0	0	1	0	1	0	0	3	2	2	3	0	0	1	1	0	1	0	2	1.00	3.00	0.25
3436	23	3	1	0	0	0	0	1	0	0	0	0	0	0	1	1	2	5	0	0	1	1	0	0	0	2	1.00	3.00	0.25
3438	28	2	8	0	1	1	0	0	0	0	0	1	0	1	2	3	3	3	0	0	1	0	0	0	0	2	2.00	2.00	0.50
3440	23	2	7	1	0	0	0	0	0	0	1	1	0	0	3	3	3	4	0	0	1	1	0	0	0	2	1.00	2.00	0.36
3441	19	3	4	0	0	0	0	0	0	0	1	1	0	0	3	2	1	2	0	0	1	0	0	1	0	2	1.00	3.00	0.25
3443	46	3	8	1	0	1	1	0	0	1	1	1	0	1	3	2	2	5	0	0	1	1	1	1	1	2	4.00	2.00	0.63
3445	33	1	1	0	0	0	0	1	0	0	0	0	0	0	1	2	3	3	1	0	0	0	0	0	0	2	2.00	3.00	0.47
3447	25	3	2	1	0	0	0	1	0	0	1	0	0	0	3	2	3	3	0	0	1	1	0	0	0	2	2.00	3.00	0.47
3449	29	3	4	1	0	0	0	0	0	0	0	0	1	0	2	2	3	3	0	0	0	0	1	0	1	2	2.00	3.00	0.47
3452	34	4	7	1	0	0	0	0	0	0	0	0	0	0	3	3	3	5	0	0	1	1	0	1	1	2	2.00	5.00	2.33
3453	18	2	7	1	0	0	0	0	0	0	0	0	1	0	1	2	2	3	0	0	0	0	0	1	0	2	1.00	3.00	0.25
3454	30	5	4	0	0	0	0	1	1	0	0	0	1	0	3	2	2	3	0	0	1	1	1	0	1	2	2.00	3.00	0.47
3455	58	3	1	0	0	0	0	0	0	0	1	0	0	0	3	2	2	3	0	0	1	1	1	1	0	2	5.00	3.00	0.83
3456	47	3	4	0	0	0	0	0	0	0	0	0	0	0	3	3	2	2	1	0	1	1	1	1	1	2	4.00	3.00	0.69
3457	51	2	1	0	0	0	0	1	0	0	0	0	1	0	1	1	1	2	1	0	1	1	1	1	1	2	4.00	3.00	0.69
3458	19	3	6	1	0	0	0	0	0	1	1	1	0	1	2	2	3	5	0	0	0	1	1	1	1	2	1.00	3.00	0.25
3466	22	3	8	1	1	0	1	0	0	0	0	0	0	0	3	1	1	3	0	0	0	0	1	0	0	2	1.00	2.00	0.36
3473	22	2	4	0	0	0	0	1	0	0	0	0	1	0	1	1	1	2	0	0	1	0	1	1	1	2	1.00	2.00	0.36
3478	49	4	5	1	0	0	0	0	0	0	0	0	0	0	3	2	2	3	0	0	1	1	0	0	0	2	4.00	2.00	0.63
3480	21	4	8	1	1	0	1	0	0	1	1	1	0	0	2	3	3	5	0	0	0	0	0	0	0	2	1.00	2.00	0.36
3488	22	3	2	0	0	0	0	1	0	0	0	0	1	0	3	1	1	1	0	0	1	1	1	1	1	2	1.00	2.00	0.36
3490	49	4	8	0	0	0	0	0	0	1	0	1	0	0	2	3	3	3	0	0	1	0	0	0	0	2	4.00	2.00	0.63
3494	57	3	7	0	0	0	0	0	0	0	0	1	0	0	3	3	3	3	1	1	1	1	1	1	1	2	5.00	2.00	0.80
3496	59	2	6	1	0	0	0	0	1	0	1	0	0	0	3	3	3	1	0	0	1	1	1	1	0	2	5.00	2.00	0.80
3497	32	3	6	1	0	0	0	0	0	1	0	1	0	0	3	3	3	3	0	0	1	1	0	0	1	2	2.00	2.00	0.50
3505	19	2	7	1	0	0	0	0	0	1	1	1	0	0	3	2	3	5	1	0	1	1	1	1	0	2	1.00	2.00	0.36
3510	24	3	7	1	0	0	0	0	1	0	0	1	0	0	2	1	2	1	1	0	1	1	1	0	0	2	1.00	2.00	0.36
3512	50	3	3	0	0	0	0	1	1	0	0	0	0	0	1	2	2	2	1	0	1	0	1	0	0	2	4.00	2.00	0.63
3520	18	1	1	0	0	0	0	0	0	0	1	0	1	0	3	1	1	2	0	0	0	1	1	1	1	2	1.00	2.00	0.36
3522	64	2	1	0	0	0	0	1	1	0	0	0	1	0	1	2	2	2	0	0	0	1	1	1	0	2	5.00	2.00	0.80
3524	31	4	6	0	0	0	0	0	0	0	0	0	0	0	3	1	2	2	0	0	0	1	0	0	0	2	2.00	2.00	0.50
3529	32	1	8	0	1	0	0	1	0	1	0	0	0	1	3	2	3	3	0	0	1	1	0	0	0	2	2.00	2.00	0.50
3531	48	5	8	1	0	0	1	0	0	0	0	0	0	0	3	3	3	4	0	0	1	1	0	0	0	2	4.00	2.00	0.63
3534	33	4	1	0	0	0	0	1	1	0	0	0	1	0	1	3	3	4	0	0	1	1	0	0	0	2	2.00	4.00	0.24
3535	59	2	5	1	0	0	0	1	0	0	0	0	1	0	1	1	1	2	0	0	1	1	1	0	0	2	5.00	2.00	0.80
3538	26	2	2	0	0	0	0	1	0	0	0	0	1	0	1	1	1	1	0	0	1	1	1	1	1	2	2.00	4.00	0.24
3539	22	2	1	0	0	0	0	1	0	0	0	0	1	0	1	3	2	5	0	0	1	1	0	1	1	2	1.00	4.00	0.10
3540	25	2	4	1	0	0	0	0	0	0	1	0	0	0	3	2	2	4	1	0	1	1	0	1	1	2	2.00	4.00	0.24
3543	52	3	3	1	1	0	1	0	0	1	1	0	0	0	3	2	2	2	1	0	1	1	1	1	1	2	4.00	2.00	0.63
3544	63	1	8	0	0	1	1	0	0	0	1	1	0	0	1	3	3	4	0	1	1	1	1	1	0	2	5.00	2.00	0.80
3545	54	4	1	0	0	0	0	1	0	0	0	0	1	0	1	2	2	4	0	0	1	1	0	0	0	2	4.00	4.00	0.29
3550	25	3	3	1	1	0	0	1	0	0	1	0	0	0	1	1	1	2	1	0	1	1	1	0	1	2	2.00	4.00	0.24
3554	26	4	4	1	0	0	0	0	0	0	0	1	0	0	3	2	2	3	1	0	1	1	0	0	0	2	2.00	2.00	0.50
3555	50	2	1	0	0	0	0	1	1	0	0	0	1	0	1	3	2	5	1	1	0	0	0	0	0	2	4.00	4.00	0.29
3556	29	3	7	1	0	0	0	0	0	0	1	1	0	0	2	3	3	2	0	0	1	1	1	1	1	2	2.00	2.00	0.50
3558	24	4	8	1	0	0	0	0	0	0	1	0	0	0	3	2	2	5	0	0	0	1	0	0	0	2	1.00	4.00	0.10
3559	22	3	1	0	0	0	0	1	1	0	0	0	1	0	1	2	2	4	0	0	0	0	0	0	0	2	1.00	4.00	0.10
3560	30	3	8	1	1	0	1	0	0	1	1	1	0	1	2	3	3	5	0	0	0	0	0	0	0	2	2.00	2.00	0.50
3561	51	2	3	1	0	0	0	0	0	0	0	0	0	0	3	2	2	3	0	0	1	1	0	0	0	2	4.00	4.00	0.29
3562	19	4	5	0	0	0	0	1	0	0	0	0	0	0	1	2	1	4	1	0	1	0	0	0	0	2	1.00	4.00	0.10
3563	20	1	1	0	0	0	0	1	0	0	0	0	1	0	1	1	1	2	0	0	1	0	1	0	0	2	1.00	4.00	0.10
3569	49	2	7	1	0	0	0	0	0	0	1	0	0	0	3	3	3	3	0	0	1	1	1	1	0	2	4.00	2.00	0.63
3572	53	3	4	0	0	0	0	1	0	0	0	0	1	0	3	1	1	2	1	0	1	1	0	0	0	2	4.00	2.00	0.63
3575	20	3	1	0	0	0	0	1	1	0	0	0	1	0	1	1	1	3	1	0	1	1	1	1	1	2	1.00	4.00	0.10
3579	24	1	8	1	1	1	1	1	1	1	1	1	1	0	1	2	1	1	1	1	1	1	1	1	1	2	1.00	4.00	0.10
3582	54	3	1	0	0	0	0	1	1	0	0	0	1	0	3	3	3	4	0	0	1	1	0	1	1	2	4.00	4.00	0.29
3584	54	2	7	1	0	0	0	0	0	0	0	1	0	0	3	3	3	5	0	0	0	1	0	0	0	2	4.00	2.00	0.63
3596	22	1	8	0	1	0	0	0	0	1	1	1	0	1	3	3	3	5	0	0	0	0	0	0	0	2	1.00	2.00	0.36
3598	50	2	1	0	0	0	0	0	0	0	0	0	0	0	3	3	3	5	0	0	0	0	0	0	0	2	4.00	2.00	0.63
3601	21	2	3	0	0	1	0	1	0	0	0	0	0	0	1	1	1	2	0	0	1	0	0	0	0	2	1.00	2.00	0.36
3605	64	3	4	1	0	0	0	0	0	0	1	1	0	0	3	2	3	3	1	0	1	1	1	1	0	2	5.00	2.00	0.80
3608	24	3	1	1	0	0	0	1	0	0	0	0	1	0	1	3	3	4	0	0	1	0	0	1	0	2	1.00	4.00	0.10
3613	62	5	1	0	0	0	0	0	0	0	0	0	0	0	1	3	3	5	0	0	0	0	0	0	0	2	5.00	4.00	0.56
3615	21	3	2	0	0	0	0	1	0	0	0	0	1	0	1	1	1	1	1	1	1	1	1	1	1	2	1.00	2.00	0.36
3617	53	3	8	1	0	0	0	0	0	0	0	0	0	0	3	3	3	3	0	0	0	0	0	0	0	2	4.00	2.00	0.63
3625	49	2	3	0	0	0	0	1	0	0	0	0	1	0	3	2	2	5	0	0	1	1	0	0	0	2	4.00	4.00	0.29
3666	21	2	8	1	1	1	1	0	0	1	1	1	0	1	3	3	3	5	0	0	0	0	0	0	0	2	1.00	2.00	0.36
3731	46	3	4	0	0	0	0	1	1	0	0	0	1	0	3	3	2	4	0	0	1	1	0	0	0	2	4.00	2.00	0.63
3749	56	1	1	0	0	0	0	1	1	0	0	0	1	0	1	1	2	1	0	0	1	1	1	0	0	2	5.00	2.00	0.80
3768	61	1	8	1	0	0	0	0	0	0	0	1	0	0	3	3	3	5	0	0	0	1	0	0	0	2	5.00	2.00	0.80
3770	48	1	1	0	0	0	0	1	0	0	0	0	0	0	1	2	2	3	0	0	0	1	1	1	1	2	4.00	4.00	0.29
3773	24	3	1	0	0	0	0	1	0	0	0	0	1	0	1	1	1	4	0	0	1	1	0	0	0	2	1.00	4.00	0.10
3781	56	2	8	0	0	0	0	1	0	0	1	0	0	0	3	3	3	5	0	0	0	0	0	0	0	2	5.00	1.00	1.58
3783	47	2	7	1	0	0	0	1	0	0	0	0	0	0	3	3	3	4	0	0	1	0	0	0	0	2	4.00	1.00	0.72
3784	63	1	1	0	0	0	0	1	0	0	0	0	1	0	1	3	3	1	0	0	1	1	0	0	0	2	5.00	1.00	1.58
3785	21	4	5	1	1	0	0	1	0	0	1	1	0	0	3	3	3	5	0	0	1	1	0	0	0	2	1.00	1.00	1.02
3786	59	2	1	0	0	0	0	1	0	0	0	0	1	0	3	3	3	5	0	0	0	1	0	0	0	2	5.00	1.00	1.58
3787	60	3	1	0	0	0	0	1	1	0	0	0	1	0	1	3	3	5	1	0	1	1	0	1	1	1	5.00	1.00	0.66
3788	55	3	2	0	0	0	0	1	1	0	0	0	0	0	1	1	1	5	0	0	1	1	1	1	1	2	5.00	1.00	1.58
3790	63	3	8	0	0	0	0	0	0	0	0	1	0	0	3	3	3	5	1	0	1	1	1	1	1	2	5.00	1.00	1.58
3791	50	2	1	0	0	0	0	1	1	0	0	0	1	0	1	2	1	2	1	0	1	1	1	1	0	2	4.00	1.00	0.72
3792	63	1	1	0	0	0	0	1	1	0	0	0	1	0	1	3	3	5	0	0	0	0	0	0	0	2	5.00	1.00	1.58
3794	62	1	8	0	0	0	0	0	0	1	0	1	0	0	3	3	3	5	0	0	0	0	0	0	0	2	5.00	1.00	1.58
3796	59	3	8	1	1	1	1	0	0	1	1	1	0	1	2	3	3	5	0	0	0	0	0	0	0	1	5.00	1.00	0.66
3798	50	1	4	0	0	0	0	0	0	0	0	0	0	0	3	1	1	4	0	0	0	0	0	0	0	1	4.00	1.00	0.92
3799	54	3	1	0	0	0	0	1	1	0	0	0	1	0	3	3	3	5	0	0	0	0	0	1	0	2	4.00	1.00	0.72
3801	53	3	8	1	1	1	1	0	0	0	1	1	0	0	3	2	3	2	1	0	1	0	1	1	1	2	4.00	1.00	0.72
3802	55	5	4	1	0	0	0	0	0	0	1	1	0	1	3	2	2	4	0	0	1	1	1	1	1	2	5.00	1.00	1.58
3806	51	2	1	0	0	0	0	1	0	0	0	0	1	0	1	3	3	5	0	0	1	1	1	1	1	2	4.00	1.00	0.72
3807	59	1	1	0	0	0	0	1	1	0	0	0	1	0	1	3	3	4	0	0	0	0	0	0	0	2	5.00	1.00	1.58
3808	57	2	2	0	0	0	0	1	1	0	0	0	1	0	1	2	2	4	1	0	0	0	1	1	1	1	5.00	1.00	0.66
3809	59	1	5	0	0	0	0	1	1	0	0	0	1	0	3	3	3	5	0	0	0	1	0	0	0	2	5.00	1.00	1.58
3810	55	2	4	1	0	0	0	1	0	0	0	0	0	0	3	2	2	3	0	0	0	1	0	1	0	2	5.00	1.00	1.58
3811	45	1	8	0	1	1	0	0	0	1	0	1	0	1	2	3	3	5	0	0	0	1	0	0	0	2	4.00	1.00	0.72
3814	64	2	1	0	0	0	0	1	0	0	0	0	1	0	1	1	1	1	1	0	1	1	0	1	0	2	5.00	1.00	1.58
3815	21	3	3	0	0	0	0	1	0	0	0	0	0	0	1	3	3	4	0	0	1	0	0	0	0	2	1.00	1.00	1.02
3816	52	2	8	1	1	0	1	0	0	1	1	1	0	0	3	3	3	4	0	0	1	1	0	0	0	2	4.00	1.00	0.72
3818	57	2	2	0	0	0	0	1	0	0	0	0	0	0	3	3	3	4	0	0	1	1	0	0	0	2	5.00	1.00	1.58
3819	52	2	1	0	0	0	0	1	1	0	0	0	1	0	1	3	3	5	0	0	0	0	0	0	0	2	4.00	1.00	0.72
3820	54	3	1	0	0	0	0	1	1	0	0	0	1	0	1	2	2	5	0	0	1	1	0	1	1	2	4.00	1.00	0.72
3821	52	3	1	0	0	0	0	1	0	0	0	0	1	0	1	3	3	5	0	0	1	1	0	1	0	2	4.00	1.00	0.72
3822	61	3	3	0	0	0	0	0	0	0	0	0	0	0	3	1	1	1	0	0	0	1	0	0	0	2	5.00	1.00	1.58
3824	55	2	1	0	0	0	0	1	0	0	0	0	1	0	1	3	3	5	0	0	1	1	0	1	0	2	5.00	1.00	1.58
3825	52	4	2	0	0	0	0	0	0	0	0	0	0	0	3	3	3	5	0	0	1	1	0	0	0	2	4.00	1.00	0.72
3827	62	1	1	0	0	0	0	1	1	0	0	0	0	0	1	3	3	5	0	0	0	0	0	0	0	2	5.00	1.00	1.58
3828	50	3	7	1	0	0	0	0	0	0	0	0	0	0	3	2	2	3	0	0	0	1	1	0	0	2	4.00	1.00	0.72
3829	57	3	8	1	1	0	0	0	0	1	1	1	0	0	3	3	3	5	0	0	1	1	0	0	0	2	5.00	1.00	1.58
3830	21	1	1	0	0	0	0	1	1	0	0	0	1	0	1	2	2	3	0	0	1	0	0	0	0	2	1.00	1.00	1.02
3832	52	4	6	1	0	0	0	0	0	0	0	0	0	0	3	3	3	4	0	0	1	1	0	0	0	2	4.00	1.00	0.72
3833	46	5	7	0	1	0	0	0	0	0	1	1	1	0	3	3	3	3	0	0	1	1	1	0	0	2	4.00	1.00	0.72
3836	64	3	1	0	0	0	0	1	0	0	0	0	1	0	3	3	3	5	0	0	0	0	0	0	0	2	5.00	1.00	1.58
3838	45	4	8	1	1	1	1	0	0	0	1	1	0	0	3	2	2	3	1	0	1	1	1	1	1	2	4.00	1.00	0.72
3842	60	5	8	0	0	0	0	0	0	1	0	0	0	0	3	2	2	3	0	0	1	0	1	1	0	2	5.00	4.00	0.56
3843	59	2	1	0	0	0	0	1	0	0	0	0	1	0	1	3	3	5	0	0	1	1	0	0	0	2	5.00	1.00	1.58
3845	50	3	2	0	0	0	0	1	0	0	0	0	1	0	1	3	3	5	0	0	1	0	0	0	0	2	4.00	1.00	0.72
3847	23	3	1	0	0	0	0	1	0	0	0	0	1	0	1	1	1	2	0	0	0	0	0	1	0	1	1.00	1.00	2.04
3849	59	1	8	1	0	0	0	0	0	0	0	0	0	0	3	3	3	5	0	0	0	0	0	0	0	2	5.00	1.00	1.58
3851	53	3	2	0	0	0	0	0	0	0	0	0	1	0	3	3	3	3	1	0	1	1	1	1	1	2	4.00	4.00	0.29
3852	60	5	4	1	0	0	0	0	0	0	1	0	0	0	3	3	3	5	0	0	0	1	0	1	0	2	5.00	1.00	1.58
3853	49	3	1	0	0	0	0	1	1	0	0	0	1	0	1	3	3	5	0	0	0	1	0	0	0	2	4.00	1.00	0.72
3854	19	4	1	0	0	0	0	1	0	0	0	0	1	0	1	1	1	4	0	0	1	1	1	1	1	2	1.00	4.00	0.10
3856	49	3	8	1	0	0	0	1	0	1	1	0	0	0	3	3	3	4	0	0	1	1	0	0	0	1	4.00	1.00	0.92
3858	57	2	8	0	0	0	0	1	0	0	1	1	1	0	3	2	2	3	0	0	1	1	1	1	1	1	5.00	4.00	0.32
3859	54	1	1	0	0	0	0	1	0	0	0	0	1	0	1	3	3	5	0	0	0	0	0	0	0	2	4.00	1.00	0.72
3860	51	3	4	1	0	0	0	0	0	0	0	0	0	0	3	2	3	2	0	0	1	0	0	1	0	2	4.00	1.00	0.72
3861	21	3	2	0	0	0	0	1	0	0	0	0	1	0	1	2	2	4	0	0	1	1	0	0	0	2	1.00	1.00	1.02
3863	21	1	1	0	0	0	0	0	0	0	0	0	0	0	1	1	1	3	0	0	0	0	0	0	0	1	1.00	1.00	2.04
3864	48	1	1	0	0	0	0	1	0	0	0	0	0	0	1	2	2	3	1	0	1	1	1	1	0	1	4.00	5.00	2.23
3865	18	4	7	0	1	0	0	0	0	0	1	1	0	0	3	2	2	4	0	1	1	1	0	1	1	2	1.00	1.00	1.02
3866	46	3	1	0	0	0	0	1	0	0	0	0	1	0	3	2	2	3	0	0	1	1	0	1	0	1	4.00	1.00	0.92
3867	46	3	2	1	0	0	0	1	0	0	0	0	0	0	3	2	2	3	0	0	1	1	0	0	0	1	4.00	1.00	0.92
3868	57	3	8	1	1	1	0	0	0	1	1	1	0	1	2	3	3	5	0	0	0	0	0	0	0	2	5.00	1.00	1.58
3872	19	3	4	0	0	0	0	1	0	0	0	0	0	0	3	2	2	4	0	0	1	1	0	1	1	2	1.00	1.00	1.02
3879	57	3	1	0	0	0	0	1	1	0	0	0	1	0	1	3	3	5	0	0	0	0	0	1	0	1	5.00	1.00	0.66
3881	24	3	4	0	0	0	0	1	0	0	0	0	1	0	1	2	2	4	0	0	1	1	0	1	0	2	1.00	1.00	1.02
3882	64	3	8	1	0	0	0	0	0	1	1	1	0	0	3	3	3	5	0	0	1	1	0	0	0	2	5.00	1.00	1.58
3883	55	3	1	0	0	0	0	0	0	0	0	0	1	0	1	3	3	5	0	0	1	1	0	0	0	2	5.00	1.00	1.58
3884	21	2	1	0	0	0	0	1	0	0	0	0	1	0	1	1	1	2	0	0	0	0	0	0	0	2	1.00	1.00	1.02
3886	54	2	3	0	0	0	0	1	0	0	0	0	1	0	1	3	3	5	0	0	1	0	0	0	0	2	4.00	1.00	0.72
3887	57	3	1	0	0	0	0	1	1	0	0	0	0	0	1	3	3	5	0	0	0	0	0	0	0	2	5.00	1.00	1.58
3889	50	3	5	1	0	0	0	0	0	1	0	1	0	0	3	3	3	2	0	0	0	1	0	0	0	2	4.00	1.00	0.72
3893	60	3	7	0	0	0	0	1	0	0	0	0	0	0	3	3	3	5	0	0	1	0	0	0	0	2	5.00	1.00	1.58
3895	64	2	2	0	0	0	0	1	1	0	0	0	1	0	1	3	3	5	0	0	0	1	0	1	0	2	5.00	1.00	1.58
3898	23	2	8	1	1	1	0	0	0	1	1	1	0	1	2	3	3	5	0	0	0	0	0	0	0	2	1.00	1.00	1.02
3901	64	3	1	0	0	0	0	1	1	0	0	0	1	0	1	3	3	5	0	0	1	1	1	1	1	2	5.00	1.00	1.58
3903	21	3	2	1	0	0	0	1	0	0	0	0	0	0	1	3	3	3	0	0	0	1	0	0	0	2	1.00	1.00	1.02
3905	24	3	1	1	0	0	0	0	0	0	1	0	0	0	3	3	3	5	0	0	1	1	0	0	1	2	1.00	1.00	1.02
3906	53	1	1	0	0	0	0	1	1	0	0	0	1	0	1	3	2	4	0	0	0	1	0	0	0	1	4.00	4.00	0.40
3907	20	3	5	1	0	0	0	0	0	0	1	1	0	0	3	3	3	4	0	0	1	1	0	1	1	2	1.00	1.00	1.02
3910	53	5	4	0	0	0	0	0	0	0	0	0	0	0	3	2	2	3	0	0	0	0	0	0	0	2	4.00	1.00	0.72
3911	54	1	1	0	0	0	0	0	0	0	0	0	1	0	1	3	2	5	1	0	0	1	0	1	1	2	4.00	1.00	0.72
3913	57	3	8	0	0	0	0	0	0	0	1	1	0	0	3	3	3	4	0	0	0	1	0	0	0	2	5.00	1.00	1.58
3915	21	4	4	1	0	0	0	1	0	0	1	0	0	0	3	2	2	5	0	0	1	1	0	1	0	2	1.00	1.00	1.02
3928	61	2	4	1	0	0	0	0	0	0	0	1	0	0	3	2	2	3	0	0	1	1	0	0	0	2	5.00	1.00	1.58
3961	61	1	1	0	0	0	0	0	0	0	0	0	0	0	1	2	2	2	0	0	1	0	0	0	1	2	5.00	5.00	1.24
3962	62	2	8	0	0	0	0	0	0	1	0	1	0	0	3	3	3	5	0	0	0	0	0	0	0	2	5.00	1.00	1.58
3999	21	3	2	0	0	0	0	1	1	0	0	0	0	0	1	3	3	5	0	0	0	0	0	0	0	2	1.00	1.00	1.02
4000	48	1	7	1	0	0	0	0	0	0	0	1	0	0	3	3	3	5	0	0	0	1	0	0	0	2	4.00	1.00	0.72
4001	22	3	1	0	0	0	0	0	1	0	0	0	0	0	1	3	2	3	0	0	1	1	1	1	1	2	1.00	1.00	1.02
4004	45	3	8	1	1	0	0	1	1	1	1	1	0	1	3	2	2	3	0	0	1	1	0	0	0	2	4.00	1.00	0.72
4009	21	1	2	0	0	0	0	1	1	0	0	0	1	0	3	1	3	2	0	0	0	0	0	0	0	2	1.00	1.00	1.02
4016	52	2	4	1	0	0	0	1	0	0	1	0	0	0	3	1	1	2	1	0	1	1	0	0	0	2	4.00	1.00	0.72
4019	54	3	1	0	0	0	0	1	1	0	0	0	1	0	1	3	3	4	0	0	0	0	0	0	0	2	4.00	1.00	0.72
4032	54	2	1	0	0	0	0	1	1	0	0	0	1	0	1	3	3	5	0	0	0	0	0	0	0	2	4.00	1.00	0.72
4042	54	3	3	1	0	0	0	0	0	0	1	0	0	0	3	2	2	2	0	0	1	0	0	0	0	2	4.00	1.00	0.72
4047	46	2	1	0	0	0	0	1	1	0	0	0	1	0	1	3	3	5	0	0	0	0	0	0	0	2	4.00	1.00	0.72
4052	45	3	3	1	0	0	0	0	0	0	0	0	0	0	3	3	3	4	0	0	1	1	0	0	0	2	4.00	1.00	0.72
4058	46	3	4	0	0	0	0	0	0	1	0	0	0	0	3	3	3	4	0	0	0	1	0	0	0	2	4.00	1.00	0.72
4063	51	3	8	0	0	0	0	0	0	0	0	0	0	0	3	2	2	5	0	0	0	0	0	0	0	2	4.00	1.00	0.72
4068	53	2	4	0	0	0	0	1	0	0	0	0	1	0	1	1	1	1	0	0	0	1	0	0	0	2	4.00	1.00	0.72
4073	52	5	7	0	0	0	0	0	0	1	1	1	0	0	3	3	3	5	0	0	1	1	0	0	0	2	4.00	1.00	0.72
4082	52	3	8	0	0	0	0	0	0	1	0	1	0	0	3	3	3	5	0	0	0	0	0	0	0	2	4.00	1.00	0.72
4084	24	4	4	0	0	0	0	0	0	0	0	0	0	0	3	2	2	5	0	0	0	0	0	0	0	2	1.00	1.00	1.02
4087	54	1	8	1	1	1	1	0	0	1	1	1	0	1	2	3	3	5	0	0	0	0	0	0	0	2	4.00	1.00	0.72
4091	50	5	8	0	0	0	0	0	0	0	0	0	0	0	3	3	3	5	0	0	0	0	0	0	0	2	4.00	1.00	0.72
4093	48	2	7	1	0	0	0	0	0	1	1	1	0	0	3	3	3	5	0	0	1	1	1	1	1	2	4.00	1.00	0.72
4098	54	1	1	1	1	1	1	1	1	0	1	0	0	0	1	1	2	1	0	0	1	1	0	0	0	2	4.00	5.00	1.79
4100	45	1	1	0	0	0	0	0	0	0	0	0	0	0	2	2	3	3	0	0	0	0	0	0	0	2	4.00	5.00	1.79
4102	52	3	7	0	0	0	0	0	0	0	1	0	0	0	3	2	2	5	0	0	0	0	0	0	0	2	4.00	1.00	0.72
4104	45	1	8	1	0	0	0	0	1	0	1	1	0	0	3	3	3	4	0	1	0	1	0	0	1	2	4.00	1.00	0.72
4105	20	2	2	0	0	0	0	0	1	0	1	0	0	0	2	1	2	2	0	0	0	1	0	0	0	2	1.00	1.00	1.02
4106	23	2	3	0	0	0	0	0	0	0	0	0	0	0	2	2	2	3	0	0	1	0	0	0	0	2	1.00	1.00	1.02
4107	53	3	4	0	0	0	0	1	1	0	0	0	0	0	3	3	3	5	0	0	1	1	0	0	0	2	4.00	1.00	0.72
4109	45	3	7	1	0	0	0	0	0	0	0	1	0	0	3	3	3	5	0	0	0	0	0	0	0	2	4.00	1.00	0.72
4111	19	4	4	1	0	0	0	1	0	0	0	0	0	0	1	3	3	5	0	0	0	1	0	1	1	2	1.00	1.00	1.02
4112	54	1	8	1	1	1	1	0	0	1	1	1	0	1	3	3	3	5	0	0	1	1	0	0	0	2	4.00	1.00	0.72
4116	22	3	4	1	0	0	0	1	0	1	0	1	0	0	3	2	2	3	1	0	1	1	1	0	1	2	1.00	4.00	0.10
4119	51	1	8	1	1	0	0	0	0	1	1	1	0	0	3	3	3	5	0	0	1	1	0	0	0	2	4.00	1.00	0.72
4122	49	2	1	0	0	0	0	1	0	0	0	0	1	0	1	3	3	5	0	0	0	1	0	0	0	2	4.00	1.00	0.72
4125	24	3	3	0	1	0	0	0	0	0	0	1	0	0	1	1	1	3	0	0	0	1	0	0	0	2	1.00	1.00	1.02
4126	49	5	7	1	1	0	0	0	0	0	1	1	0	0	3	3	3	1	0	0	1	1	1	1	1	2	4.00	1.00	0.72
4127	53	1	7	0	0	0	0	0	0	0	0	0	0	0	3	3	3	5	0	0	0	0	0	0	0	2	4.00	1.00	0.72
4129	45	3	2	0	0	0	0	1	0	0	0	0	1	0	3	3	3	5	0	0	1	1	0	0	0	2	4.00	1.00	0.72
4132	23	3	2	0	0	0	0	0	0	0	0	0	1	0	1	2	2	3	0	0	1	1	0	0	0	2	1.00	1.00	1.02
4134	46	3	1	0	0	0	0	1	1	0	0	0	1	0	1	3	3	5	0	0	1	1	0	0	0	2	4.00	1.00	0.72
4136	48	3	3	1	0	0	0	1	0	0	0	0	0	0	3	3	3	5	0	0	1	1	0	0	0	2	4.00	1.00	0.72
4137	20	3	3	0	0	0	0	0	0	0	0	0	0	0	1	1	1	4	0	0	1	1	0	0	0	2	1.00	4.00	0.10
4138	22	3	1	0	0	0	0	0	0	0	1	0	0	0	3	2	3	3	0	0	0	1	0	0	0	2	1.00	1.00	1.02
4141	20	3	1	0	0	0	0	1	0	0	0	0	1	0	1	3	3	3	0	0	1	1	0	0	0	2	1.00	1.00	1.02
4150	53	3	6	1	0	0	0	0	0	0	0	0	0	0	3	3	3	5	0	0	1	1	0	0	0	2	4.00	1.00	0.72
4153	48	3	4	0	0	0	0	1	0	0	0	0	0	0	1	3	3	5	0	0	0	0	0	0	0	2	4.00	1.00	0.72
4156	50	3	8	1	1	0	0	0	0	1	1	1	0	0	3	3	3	5	0	0	0	1	0	0	0	2	4.00	1.00	0.72
4157	46	2	8	1	0	0	0	0	0	0	0	1	0	0	3	3	3	5	0	0	0	1	0	0	0	2	4.00	1.00	0.72
4158	53	3	1	0	0	0	0	0	0	0	0	0	0	0	1	3	3	5	0	0	1	1	0	0	0	2	4.00	1.00	0.72
4159	45	3	7	1	0	0	0	0	0	0	0	1	0	0	2	3	3	3	0	0	1	1	0	0	0	2	4.00	1.00	0.72
4160	24	5	7	1	0	0	0	0	0	0	0	0	0	0	3	3	3	5	0	0	0	1	0	0	0	2	1.00	1.00	1.02
4162	53	3	4	1	0	0	0	1	0	0	0	1	0	0	3	3	3	5	0	0	1	1	0	0	0	2	4.00	1.00	0.72
4164	50	1	1	0	0	0	0	1	1	0	0	0	1	0	1	3	3	5	0	0	0	0	0	0	0	2	4.00	1.00	0.72
4167	50	2	8	1	0	0	0	1	1	0	1	1	0	0	2	3	3	5	0	0	0	1	0	1	0	2	4.00	1.00	0.72
4169	53	3	7	0	0	0	0	0	0	1	1	1	0	0	3	2	2	5	0	0	1	1	0	0	0	2	4.00	4.00	0.29
4172	47	3	2	1	0	0	0	0	0	0	0	0	0	0	3	3	2	3	0	0	1	1	0	0	0	2	4.00	1.00	0.72
4173	53	1	3	1	0	0	0	0	1	0	0	0	0	0	3	3	3	5	0	0	1	1	0	0	0	2	4.00	1.00	0.72
4174	52	4	2	0	0	0	0	0	1	0	0	0	0	0	3	3	3	5	0	0	1	1	0	0	0	2	4.00	1.00	0.72
4178	21	4	7	1	0	0	0	0	0	1	1	1	0	0	3	3	3	5	0	0	1	1	0	0	0	2	1.00	1.00	1.02
4179	53	4	3	0	0	0	0	0	1	0	0	1	0	0	3	3	3	5	0	0	1	1	0	0	0	2	4.00	1.00	0.72
4180	49	3	1	0	0	0	0	0	1	0	0	0	0	0	1	2	2	3	0	0	1	1	0	1	1	2	4.00	1.00	0.72
4182	45	2	3	1	0	0	0	1	0	0	0	0	0	0	3	3	3	3	0	0	0	1	0	1	1	2	4.00	1.00	0.72
4183	45	1	8	1	1	1	1	0	0	1	1	1	0	1	3	3	3	5	0	0	1	1	1	1	1	2	4.00	1.00	0.72
4184	23	2	1	0	0	0	0	1	0	0	0	0	1	0	1	3	3	4	0	0	1	1	0	0	0	2	1.00	1.00	1.02
4185	50	3	3	1	0	0	0	1	0	0	1	0	0	0	3	3	3	4	0	0	0	1	0	1	0	2	4.00	1.00	0.72
4186	21	3	2	1	0	0	0	0	0	0	0	0	0	0	1	3	3	5	0	0	1	1	0	1	0	2	1.00	1.00	1.02
4187	49	2	1	0	0	0	0	1	0	0	1	0	0	0	1	2	2	2	0	0	1	0	0	1	0	2	4.00	1.00	0.72
4188	52	2	8	1	0	1	0	0	0	1	1	1	0	0	3	3	3	5	0	0	0	0	0	0	0	2	4.00	1.00	0.72
4189	54	3	2	0	0	0	0	1	0	0	0	0	0	0	1	1	1	3	0	0	1	1	0	1	0	2	4.00	1.00	0.72
4191	48	4	8	0	0	0	0	0	0	0	1	0	0	0	3	3	3	4	0	0	0	0	0	0	0	2	4.00	1.00	0.72
4195	51	3	2	0	0	0	0	1	1	0	0	0	0	0	3	3	3	4	0	0	0	1	0	0	0	2	4.00	5.00	1.79
4196	48	1	2	0	0	0	0	1	0	0	0	0	1	0	1	1	1	1	0	0	0	1	0	0	0	2	4.00	4.00	0.29
4197	52	3	8	1	0	0	0	0	0	1	1	1	0	0	3	3	3	4	0	0	1	1	0	0	0	2	4.00	1.00	0.72
4200	53	3	2	1	0	0	0	0	0	0	1	1	0	0	3	2	2	4	0	0	0	0	0	0	0	2	4.00	1.00	0.72
4202	24	3	4	1	0	0	0	1	1	0	1	0	0	0	3	3	3	5	0	0	1	1	0	0	0	2	1.00	1.00	1.02
4204	22	3	8	1	1	0	1	0	0	0	1	0	0	0	2	3	3	4	0	0	0	0	0	0	0	2	1.00	4.00	0.10
4209	28	2	1	0	0	0	0	0	0	0	0	0	1	0	1	2	2	2	0	0	1	0	1	1	1	1	2.00	2.00	1.14
4211	34	3	3	1	0	0	0	1	1	0	1	0	1	0	3	3	3	5	0	0	1	0	0	1	0	1	2.00	1.00	1.16
4212	25	2	5	0	0	0	0	1	0	0	0	0	1	0	1	2	2	2	0	0	1	1	0	1	1	1	2.00	1.00	1.16
4213	23	3	2	0	0	1	1	0	0	1	0	1	0	0	2	3	3	2	0	1	0	0	0	1	0	2	1.00	1.00	1.02
4214	19	1	2	0	0	0	0	1	0	0	0	0	0	0	1	2	2	3	0	0	1	0	0	0	0	2	1.00	2.00	0.36
4215	56	1	1	0	0	0	0	1	0	0	0	0	1	0	3	1	3	5	0	0	0	0	0	0	0	1	5.00	3.00	1.87
4216	33	3	6	1	0	0	0	0	0	0	0	0	0	0	3	3	3	5	0	0	1	0	0	0	0	1	2.00	2.00	1.14
4217	49	2	3	1	0	0	0	0	0	0	0	0	0	0	1	3	3	5	0	0	1	1	1	1	1	2	4.00	1.00	0.72
4220	19	3	7	1	1	0	0	0	0	1	1	1	0	0	3	3	3	5	0	0	1	1	0	0	0	2	1.00	3.00	0.25
4222	61	2	1	0	0	0	0	1	0	0	0	0	1	0	1	3	2	4	1	0	1	0	1	1	1	1	5.00	3.00	1.87
4227	45	2	8	1	1	1	0	0	0	1	0	0	0	0	3	3	2	5	0	0	0	0	0	0	0	1	4.00	1.00	0.92
4229	58	1	8	1	0	0	0	0	0	1	1	1	0	0	3	3	3	5	0	0	1	1	1	0	0	1	5.00	2.00	2.26
4230	19	1	2	0	0	0	0	1	1	0	0	0	0	0	1	1	1	2	0	0	1	1	0	1	1	1	1.00	1.00	2.04
4233	52	1	1	0	0	0	0	1	0	0	0	0	0	0	1	1	1	4	0	0	0	1	0	0	0	1	4.00	1.00	0.92
4234	45	3	4	1	0	0	0	0	0	0	0	0	0	0	3	3	3	5	0	0	1	1	0	1	1	2	4.00	1.00	0.72
4239	52	3	7	0	0	0	0	0	0	1	0	0	0	0	3	3	3	4	0	0	0	1	0	0	0	2	4.00	1.00	0.72
4241	54	3	3	1	0	0	0	0	0	0	0	0	0	0	3	3	3	5	0	0	1	1	0	0	0	2	4.00	1.00	0.72
4242	45	1	8	1	0	0	0	0	0	1	0	1	0	0	3	3	3	5	0	0	1	1	0	0	0	1	4.00	1.00	0.92
4244	47	2	3	1	0	0	0	0	0	0	0	0	0	0	3	2	2	3	0	0	1	1	0	0	0	2	4.00	1.00	0.72
4246	54	3	3	1	0	0	0	1	0	0	0	0	1	0	1	2	2	2	1	0	1	1	1	0	0	2	4.00	4.00	0.29
4247	50	1	8	0	0	0	0	0	0	1	0	1	0	1	3	3	3	5	0	0	1	1	0	0	0	2	4.00	1.00	0.72
4248	44	2	1	0	0	0	0	1	1	0	0	0	1	0	1	3	3	5	0	0	1	1	0	1	0	1	3.00	1.00	0.61
4249	30	5	8	0	0	0	0	0	0	0	0	0	0	0	3	3	3	5	0	0	0	0	0	0	0	1	2.00	1.00	1.16
4250	27	5	3	0	0	0	0	1	1	0	0	0	1	0	1	3	2	4	0	0	1	1	0	1	1	1	2.00	1.00	1.16
4254	26	1	4	0	1	0	0	1	0	1	0	1	1	0	2	3	2	3	1	0	1	0	0	0	0	2	2.00	4.00	0.24
4255	30	1	1	0	0	0	0	0	0	0	0	0	1	0	1	3	3	5	0	0	0	0	0	0	0	1	2.00	1.00	1.16
4257	54	2	1	0	0	0	0	1	0	0	0	0	0	0	1	2	3	5	0	0	1	1	0	0	0	1	4.00	1.00	0.92
4258	45	3	1	0	0	0	0	1	0	0	0	0	1	0	1	3	3	4	0	0	0	1	0	0	0	1	4.00	1.00	0.92
4259	25	1	3	0	1	1	0	0	0	1	0	1	0	1	3	3	1	1	0	1	0	0	0	1	0	1	2.00	2.00	1.14
4260	39	3	4	0	0	0	0	0	0	0	0	0	0	0	3	2	2	3	0	0	0	1	0	0	0	1	3.00	1.00	0.61
4261	64	3	1	0	0	0	0	1	1	0	0	0	1	0	1	1	1	3	0	0	1	1	1	0	0	2	5.00	2.00	0.80
4263	31	5	5	0	0	0	0	0	0	0	0	1	0	0	1	3	3	5	0	1	1	1	0	0	0	2	2.00	3.00	0.47
4265	49	3	4	0	0	0	0	1	0	0	0	0	1	0	1	2	1	5	0	0	1	1	0	1	1	1	4.00	1.00	0.92
4266	41	3	4	0	0	0	0	1	0	0	0	0	0	0	3	2	2	4	0	0	1	0	0	0	0	2	3.00	4.00	0.17
4268	36	2	8	0	0	0	0	0	0	0	0	1	0	0	3	3	3	5	0	0	0	0	0	0	0	2	3.00	3.00	1.30
4269	53	2	3	0	0	0	0	1	0	0	0	0	1	0	3	2	2	4	1	0	1	1	1	1	1	1	4.00	3.00	3.91
4270	38	1	1	0	0	0	1	0	0	1	0	1	1	0	1	1	1	1	0	0	1	1	0	0	0	2	3.00	3.00	1.30
4271	32	3	1	0	0	0	0	1	1	0	0	0	1	0	1	3	3	5	0	0	1	1	0	0	0	2	2.00	1.00	1.88
4277	46	3	5	1	0	0	0	0	0	0	0	0	0	0	3	3	3	4	0	0	0	0	0	0	0	2	4.00	1.00	0.72
4279	46	4	8	1	0	1	1	0	0	1	1	1	0	0	3	3	3	5	0	0	1	1	0	1	0	2	4.00	1.00	0.72
4280	50	3	4	0	0	0	0	1	0	0	0	0	1	0	3	3	3	5	0	0	1	1	0	1	0	1	4.00	1.00	0.92
4282	49	4	8	0	0	0	0	1	1	0	1	1	1	0	2	3	3	5	0	1	1	1	0	1	1	1	4.00	1.00	0.92
4284	19	1	3	0	0	0	0	0	0	0	1	0	0	0	1	1	1	1	0	1	0	0	0	1	1	1	1.00	1.00	2.04
4287	40	2	4	0	0	0	0	0	1	1	1	0	0	0	1	3	3	2	0	0	1	1	1	1	1	1	3.00	1.00	0.61
4296	35	1	1	0	0	0	0	1	1	0	0	0	1	0	1	1	1	1	1	0	1	0	0	0	0	1	3.00	1.00	0.61
4298	26	1	8	1	0	1	1	0	0	1	1	1	0	1	3	3	3	5	0	0	0	0	0	0	0	1	2.00	2.00	1.14
4299	27	1	8	0	1	1	0	0	0	0	0	0	0	0	3	3	3	5	0	0	0	1	0	0	1	1	2.00	2.00	1.14
4300	20	1	2	0	0	0	1	1	0	0	1	0	0	0	1	1	1	2	0	0	0	1	1	0	0	2	1.00	2.00	0.36
4304	52	3	8	1	0	0	0	0	1	1	0	1	1	0	1	3	3	5	0	0	1	1	0	0	0	2	4.00	1.00	0.72
4305	49	3	6	1	1	1	1	0	0	0	0	0	0	0	3	2	2	3	1	0	1	1	1	1	1	2	4.00	5.00	1.79
4307	23	3	1	1	0	0	0	0	0	0	0	0	1	0	1	2	2	3	0	0	0	0	0	1	0	1	1.00	5.00	1.58
4308	27	2	5	0	0	0	0	1	0	0	1	0	1	0	1	3	3	5	0	0	1	1	1	1	0	1	2.00	1.00	1.16
4310	25	4	7	0	1	1	0	0	0	1	1	1	0	0	3	3	3	2	0	0	0	0	0	0	0	1	2.00	2.00	1.14
4311	48	4	7	1	1	0	0	0	0	1	1	1	0	0	3	3	3	5	0	0	0	0	0	0	0	2	4.00	1.00	0.72
4313	48	1	3	0	0	0	0	1	1	0	0	0	1	0	1	3	3	5	0	0	1	1	0	0	0	1	4.00	1.00	0.92
4315	49	4	8	1	1	0	0	0	0	1	0	1	0	0	2	3	3	5	0	0	1	1	0	0	0	1	4.00	1.00	0.92
4316	48	2	1	0	0	0	0	0	0	0	0	0	1	0	1	2	2	2	0	0	0	1	0	1	1	2	4.00	3.00	0.69
4317	51	2	1	0	0	0	0	1	0	0	0	0	1	0	1	3	3	2	0	0	0	0	1	1	1	1	4.00	1.00	0.92
4318	40	2	1	0	0	0	0	1	1	0	1	0	1	0	1	1	1	1	1	1	1	1	0	0	0	1	3.00	1.00	0.61
4322	46	3	4	0	0	0	0	1	0	0	0	0	1	0	3	3	3	4	0	0	1	0	0	0	0	1	4.00	2.00	3.14
4323	32	2	4	0	0	0	0	1	0	0	0	0	0	0	1	2	2	4	0	0	1	1	0	0	0	1	2.00	3.00	1.72
4324	62	3	1	0	0	0	0	1	1	0	0	0	1	0	1	1	1	2	1	0	1	1	1	1	1	2	5.00	2.00	0.80
4327	27	1	4	1	1	0	0	0	0	1	0	0	0	0	3	2	3	1	0	0	1	1	1	1	1	1	2.00	3.00	1.72
4332	46	2	4	0	0	0	0	0	0	0	0	0	0	0	1	1	1	3	1	0	1	1	1	1	1	1	4.00	4.00	0.40
4339	37	2	3	0	0	0	0	1	1	0	0	0	1	0	1	1	1	3	1	0	1	1	1	1	0	1	3.00	5.00	2.44
4344	53	3	4	0	0	0	0	0	0	0	0	0	1	0	3	3	3	5	0	0	1	1	0	1	0	1	4.00	1.00	0.92
4346	50	3	5	0	1	0	0	0	0	0	1	0	0	0	3	2	2	1	0	0	0	1	1	0	0	1	4.00	4.00	0.40
4347	44	4	5	1	1	1	0	0	0	1	1	1	0	1	2	3	3	5	0	0	0	1	0	1	1	2	3.00	2.00	0.90
4349	46	2	1	0	0	0	0	1	0	0	0	0	1	0	1	3	3	2	1	0	1	1	1	1	1	2	4.00	1.00	0.72
4351	36	3	3	1	0	0	0	0	0	0	0	0	0	0	3	1	1	1	0	0	0	1	1	0	1	2	3.00	3.00	1.30
4354	23	2	7	0	0	0	0	1	0	1	0	0	1	0	2	1	2	2	0	0	1	1	0	0	0	1	1.00	4.00	0.20
4356	42	3	7	0	0	0	0	0	0	0	0	0	0	0	3	2	2	5	0	0	1	1	0	0	0	1	3.00	4.00	0.29
4360	48	2	1	0	0	0	0	1	1	0	0	0	1	0	1	2	2	4	1	0	0	1	1	1	1	2	4.00	1.00	0.72
4363	54	1	8	1	1	0	0	0	0	1	0	1	0	1	2	3	3	5	0	0	0	0	0	0	0	2	4.00	1.00	0.72
4371	47	3	4	1	0	0	0	0	0	0	0	1	0	0	3	3	3	5	0	0	1	1	0	0	0	2	4.00	1.00	0.72
4376	54	3	2	1	0	0	0	1	1	0	0	0	0	0	3	3	3	5	0	0	1	1	0	0	0	2	4.00	1.00	0.72
4380	58	2	2	1	0	0	1	0	1	0	0	0	0	0	1	2	2	3	0	0	1	1	0	0	1	2	5.00	3.00	0.83
4390	45	3	8	1	1	0	1	0	0	1	1	1	0	1	3	3	3	5	0	0	0	0	0	0	0	2	4.00	1.00	0.72
4393	23	5	8	0	0	0	0	0	0	0	0	1	0	0	3	3	3	5	0	0	0	0	0	0	0	2	1.00	1.00	1.02
4394	46	2	7	1	0	0	0	0	0	1	0	1	0	0	3	3	3	4	0	0	1	1	1	1	1	2	4.00	3.00	0.69
4398	49	3	8	1	1	1	1	0	0	1	1	1	0	1	2	3	3	5	0	0	0	0	0	0	0	2	4.00	3.00	0.69
4400	40	3	3	0	0	0	0	1	0	0	0	0	0	0	1	3	3	5	0	0	0	1	0	0	0	2	3.00	4.00	0.17
4401	20	2	1	0	0	0	0	1	0	0	0	0	1	0	1	2	2	3	1	0	1	1	1	0	0	2	1.00	4.00	0.10
4403	47	3	6	0	0	0	0	0	0	0	0	0	0	0	3	3	3	2	0	0	0	1	1	1	1	2	4.00	3.00	0.69
4404	22	3	3	0	0	0	0	1	0	0	0	0	1	0	1	1	1	1	1	0	1	1	0	0	0	2	1.00	4.00	0.10
4412	41	2	1	0	0	0	0	1	0	0	0	0	1	0	3	3	2	3	0	0	1	1	0	0	0	2	3.00	4.00	0.17
4421	47	4	4	0	0	0	0	0	0	0	0	0	0	0	3	2	2	4	0	0	0	0	0	0	0	2	4.00	1.00	0.72
4424	39	2	7	1	1	0	0	0	0	0	1	1	0	0	3	2	2	4	0	0	1	1	0	0	0	2	3.00	3.00	1.30
4437	52	2	3	0	0	0	0	1	1	0	0	0	1	0	3	1	1	3	1	0	1	1	0	0	0	2	4.00	1.00	0.72
4438	53	2	8	1	1	1	1	0	0	1	1	1	0	1	3	3	2	3	1	1	1	1	1	1	1	2	4.00	5.00	1.79
4448	18	1	3	0	0	0	0	1	0	0	0	0	0	0	1	2	1	2	0	0	0	0	1	0	0	2	1.00	4.00	0.10
4465	19	3	4	1	0	0	0	1	1	0	0	0	0	0	3	2	3	5	0	0	1	1	0	1	0	2	1.00	1.00	1.02
4469	52	3	8	1	1	1	0	0	0	1	1	1	0	0	2	3	3	5	0	0	0	0	0	0	0	2	4.00	1.00	0.72
4474	47	2	1	1	0	0	0	1	1	0	0	0	1	0	1	3	1	1	1	0	1	0	1	1	1	2	4.00	3.00	0.69
4475	53	3	1	0	0	0	0	1	0	0	0	0	0	0	1	3	3	4	0	0	1	1	0	0	0	2	4.00	1.00	0.72
4485	49	3	8	1	0	0	0	0	0	0	0	1	0	0	3	3	3	5	0	0	1	1	0	0	0	2	4.00	1.00	0.72
4486	54	3	8	1	0	0	0	0	0	0	0	0	0	0	3	3	3	5	0	0	1	1	0	0	0	2	4.00	1.00	0.72
4488	49	2	1	0	0	0	0	1	1	0	0	0	1	0	1	3	2	4	0	0	1	1	0	0	0	2	4.00	1.00	0.72
4495	51	2	3	0	0	0	0	1	0	0	0	0	0	0	1	3	2	4	0	0	1	1	0	0	0	2	4.00	1.00	0.72
4510	18	3	8	1	1	1	1	0	0	1	1	1	0	1	2	3	3	5	0	1	1	1	0	1	1	2	1.00	3.00	0.25
4511	51	1	8	1	1	1	1	0	0	1	1	1	0	1	2	3	3	5	0	0	0	0	0	0	0	2	4.00	1.00	0.72
4512	53	2	1	0	0	0	0	1	1	0	0	0	0	0	1	2	2	4	0	0	1	1	0	1	0	2	4.00	1.00	0.72
4517	18	2	4	0	1	0	0	0	0	0	0	1	0	0	3	3	3	5	0	0	0	0	0	1	0	2	1.00	1.00	1.02
4522	38	5	8	1	1	1	1	0	0	0	1	1	0	0	3	2	2	2	1	0	1	0	1	1	1	2	3.00	1.00	1.33
4524	39	4	6	1	0	0	0	0	0	0	1	1	0	0	3	3	3	5	0	0	1	1	0	0	0	2	3.00	1.00	1.33
4527	36	2	8	1	1	1	1	0	0	1	1	1	0	1	3	3	3	4	0	0	1	1	0	0	0	2	3.00	3.00	1.30
4531	20	2	3	1	0	0	0	1	1	0	0	0	0	0	1	3	3	5	0	0	1	1	1	1	1	2	1.00	1.00	1.02
4540	38	1	1	0	0	0	0	1	0	0	0	0	1	0	1	3	3	5	0	0	0	1	0	0	0	2	3.00	4.00	0.17
4543	20	3	2	0	0	0	0	1	1	0	0	0	1	0	1	3	3	5	0	0	0	1	0	0	0	2	1.00	1.00	1.02
4544	18	2	2	1	0	0	0	1	1	0	0	0	1	0	1	2	2	4	1	1	1	1	0	1	0	2	1.00	1.00	1.02
4550	50	1	7	1	1	1	1	0	0	1	1	1	0	1	3	2	3	1	1	1	1	1	1	1	1	2	4.00	1.00	0.72
4557	19	4	8	1	1	0	0	0	0	1	1	1	0	0	3	3	3	5	0	0	1	1	1	1	1	2	1.00	1.00	1.02
4558	71	1	1	0	0	0	0	0	1	0	0	0	1	0	1	3	3	5	0	0	1	1	0	0	0	2	6.00	1.00	2.33
4567	67	2	1	0	0	0	0	1	0	0	0	0	0	0	1	1	2	2	0	0	0	0	0	0	0	2	6.00	1.00	2.33
4574	34	3	7	1	0	0	0	0	0	0	0	0	0	0	3	3	3	1	0	0	1	1	1	1	1	2	2.00	1.00	1.88
4576	43	5	7	1	0	0	0	0	0	1	0	1	0	0	2	3	3	5	0	0	1	1	0	1	1	2	3.00	1.00	1.33
4582	51	3	1	0	0	0	0	1	0	0	0	0	1	0	1	3	3	5	0	0	1	1	0	0	0	2	4.00	1.00	0.72
4584	50	4	4	1	0	0	0	0	0	0	0	0	0	0	3	3	3	4	0	0	1	1	0	0	0	2	4.00	1.00	0.72
4585	24	1	2	0	0	0	0	1	1	0	0	0	1	0	1	3	3	4	0	0	1	1	0	1	0	2	1.00	1.00	1.02
4591	24	4	8	1	0	0	1	0	0	1	1	1	0	0	3	2	3	4	0	0	1	1	1	1	1	2	1.00	1.00	1.02
4596	23	2	1	0	0	0	0	1	0	0	0	0	1	0	1	3	3	5	0	0	1	1	0	0	0	2	1.00	1.00	1.02
4597	21	3	3	1	0	0	0	0	0	0	0	0	0	0	3	3	2	5	0	0	1	1	0	1	1	2	1.00	1.00	1.02
4599	21	4	2	1	0	0	0	0	0	1	0	0	0	0	3	1	1	4	0	0	1	1	0	0	0	2	1.00	1.00	1.02
4613	42	3	2	0	0	0	0	0	0	0	0	1	0	0	3	2	2	4	0	0	1	1	0	0	0	2	3.00	1.00	1.33
[truncated: 1 more rows]
